# Supplementary material for: Migrating bubble synthesis promotes mutagenesis through lesions in its template
Source: Nucleic Acids Res. 2022 Jun 24;50(12):6870–89. doi: 10.1093/nar/gkac520 (PMC9262586; doi:10.1093/nar/gkac520)
Supplement: gkac520_Supplemental_Files [file gkac520_supplemental_files.zip]

Archive with 6 entries (6 files):
- Supplemental data S5 0403.xlsx
- Supplemental data S6 0403.xlsx
- Supplementary data S2.xlsx
- Supplementary data S3formatted.xlsx
- Supplementary data S7 new1.xlsx
- Supplementary information 404.pdf
