# Supplementary material for: Migrating bubble synthesis promotes mutagenesis through lesions in its template
Source: Nucleic Acids Res. 2022 Jun 24;50(12):6870–89. doi: 10.1093/nar/gkac520 (PMC9262586; doi:10.1093/nar/gkac520)
Supplement: gkac520_Supplemental_Files [file gkac520_supplemental_files.zip › Supplemental data S5 0403.xlsx]

## Sheet: Legend S5
Supplemental Data S5: Lys+mutation rates calculated for POL3 mutants
a Experiments plated on either YEPD (non-selective) and Lysine drop-out (selective) media or Adenine dropout and Adenine/Lysine drop-out media.
b Lys+ mutation rates based on the frequency of Ura+ at 0hr using Drake’s equation (see Materials and Methods for details).
c Lys+ mutation frequency determined before (0 hrs) DSB induction with galactose.
d Lys+ mutation frequency determined at 7 hrs after DSB induction with galactose.
e Lys+ mutation rates associated with DSB induction. Rates were calculated as (7h frequency – 0h frequency).
f Reported are 95% CI with≥ 6 repeats for experiment or range for < 6 repeats of experiments
g Fold- increase in mutation rates (median rate at 7hrs) as compared to WT or various single and double mutants. Significant differences were determined by Mann-Whitney U tests and only significant differences (P- values < 0.05) are reported.
h Repair efficiency determined by replica-plating 7h colonies from YEPD or Ade plates on Leucine drop-out media to determine the percentage of events that did not resolve by gene conversion. Colonies replica-plated from YEPD include half-crossover and chromosome loss outcomes.
Abbreviations: “N.S.”: not significant. “N/A”: not applicable. "N.C.": not calculable.

## Sheet: Table S5
Supplemental Table S5 Lys+mutation rates calculated for POL3 mutants
	Rate of Lys+ (x10-6) at Ori1 16kb position
	YEPD and Lys d/o a
	Before Galactose (rate 0h)b		Before Galactose (frequency 0h)c		After Galactose (frequency 7h)d		After Galactose (rate 7h-0h)e
Mutant	Median	CI f	Median	CI	Median	CI	Median	CI	Fold over wt [p-value]g	Repair efficiency (%)h
		[# of exp]		[# of exp]		[# of exp]		[# of exp]
wild-type (POL3 REV3)	10	7-12 [28]	65	43-88 [28]	238	208-264 [28]	166	128-217 [28]	N/A	75 ± 7
									N/A
pol3-01	8	7-18 [6]	45	41-125 [6]	300	238-438 [6]	241	149-396 [6]	N.S.	77 ± 5
									N.S.
pol3-Y708A	12	9-17 [6]	86	61-116 [6]	69	53-79 [6]	0	0-14 [6]	0	98 ± 0
									[N.C.]
pol3-Y708A rev3Δ	14	11-23 [4]	87	56-170 [4]	62	55-72 [4]	0	0-9 [4]	0	95 ± 2
									[N.C.]
pol3-t	19	14-30 [7]	129	92-206 [7]	443	320-568 [7]	315	177-439 [7]	1.89759	60 ± 2
									[0.0088]
	Rate of Lys+ (x10-6) at Ori1 16kb position
	Ade d/o and Ade-Lys d/o a
	Before Galactose (rate 0h)b		Before Galactose (frequency 0h)c		After Galactose (frequency 7h)d		After Galactose (rate 7h-0h)e
Mutant	Median	CI f	Median	CI	Median	CI	Median	CI	Fold over wt [p-value]g	Repair efficiency (%)h
		[# of repeats]		[# of repeats]		[# of repeats]		[# of repeats]
wild-type (POL3 REV3)	4	3-16 [7]	19	16-109 [7]	123	85-271 [7]	105	65-162 [7]	N/A	77 ± 2
									N/A
pol3-Y708A	14	11-23 [6]	96	80-163 [6]	44	41-59 [6]	0	0-0 [6]	0	89 ± 1
									[N.C.]
pol3-Y708A rev3Δ	16	12-23 [4]	108	85-142 [4]	43	34-92 [4]	0	0-0 [4]	0	90 ± 2
									[N.C.]
pol3-t	17	14-22 [11]	121	97-153 [11]	506	339-596 [11]	353	215-471 [11]	3.3619	88 ± 5
									[<0.0001]
