# Supplementary material for: Migrating bubble synthesis promotes mutagenesis through lesions in its template
Source: Nucleic Acids Res. 2022 Jun 24;50(12):6870–89. doi: 10.1093/nar/gkac520 (PMC9262586; doi:10.1093/nar/gkac520)
Supplement: gkac520_Supplemental_Files [file gkac520_supplemental_files.zip › Supplemental data S6 0403.xlsx]

## Sheet: Legend S6
Supplemental data S6: Ura+ mutation rates calculated for expression of A3A and Empty Vector
a Experiments plated on Adenine dropout and Adenine + Uracil drop-out selective media.
b Ura+ mutation rates based on the frequency of Ura+ at 0hr using Drake’s equation (see Materials and Methods for details).
c Ura+ mutation frequency determined before (0 hrs) DSB induction with galactose.
d Ura+ mutation frequency determined at 7 hrs after DSB induction with galactose.
eUra+ mutation rates associated with DSB induction. Rates were calculated as (7h frequency – 0h frequency).
f Reported are 95% CI with≥ 6 repeats for experiment or range for < 6 repeats of experiments.
g Fold-increase in mutation rates (median rate) at 7hrs as compared to mutation rates (median rate) at 0hrs. Significant differences were determined by Mann-Whitney U tests and only significant differences (P- values < 0.05) are reported. N.C. indicates significance not calculable.
h Fold-increase in mutation rates (median rate at 7hrs) with A3A expression as compared to mutation rates (median rate at 7hrs) with empty vector expression. Significant differences were determined by Mann-Whitney U tests and only significant differences (P- values < 0.05) are reported. N.C. indicates significance not calculable.
i Fold-increase in mutation rates (median rate at 7hrs) with ung1 background as compared to mutation rates (median rate at 7hrs) with UNG1 (wild-type) background. Significant differences were determined by Mann-Whitney U tests and only significant differences (P- values < 0.05) are reported. N.S. indicates no significance, and N.C. indicates significance not calculable.
j Repair efficiency determined by replica-plating 7h colonies from Ade plates on Leucine drop-out media to determine the percentage of events that did not resolve by gene conversion.
Abbreviations: “N.S.”: not significant. “N/A”: not applicable. "N.C.": not calculable. "N.D.": not determined.

## Sheet: Table S6
Supplemental Table S6: Ura+mutation rates calculated for expression of A3A and Empty Vector
			Rate of Ura+ (x10-9)
			Ade d/o and Ade-Ura d/o a
Reporter Position	UNG1 status	ura3-29 Orientation [A3A or EV]	Before Galactose (rate 0h)b		Before Galactose (frequency 0h)c		After Galactose (frequency 7h)d		After Galactose (rate 7h-0h)e
			Median	CI f	Median	CI	Median	CI	Median	CI	Fold over 0 h [p-value]g	Fold over EV [p-value]h	Fold over UNG1 [p-value]i	Repair efficiency (%)j
				[# of repeats]		[# of repeats]		[# of repeats]		[# of repeats]
16kb	UNG1	Ori1	19	15-38 [5]	36	27-83 [5]	4785	4075-7193 [5]	4742	3992-7157 [5]	249.579	N/A	N/A	81 ± 6
		[EV]									[0.0079]	N/A	N/A
16kb	UNG1	Ori1	1320	963-1940 [6]	6993	4606-10738 [6]	22534	16835-29613 [6]	15214	12230-20052 [6]	11.5258	3.20835	N/A	78 ± 3
		[A3A]									[0.0022]	[0.0043]	N/A
16kb	UNG1	Ori2	28	9-144 [7]	50	9-577 [7]	1532	1318-2929 [7]	1405	1188-2352 [7]	50.1786	N/A	N/A	69 ± 7
		[EV]									[0.0006]	N/A	N/A
16kb	UNG1	Ori2	768	564-3137 [7]	3909	1678-15455 [7]	46605	31306-100963 [7]	42695	19674-99285 [7]	55.5924	30.3879	N/A	59 ± 6
		[A3A]									[0.0006]	[0.0006]	N/A
16kb	ung1Δ	Ori1	408	326-624 [9]	989	828-1769 [9]	5185	3218-6702 [9]	4358	2054-5678 [9]	10.6814	N/A	N.S.	91 ± 7
		[EV]									[<0.0001]	N/A	[N.S.]
16kb	ung1Δ	Ori1	52744	38490-97437 [7]	413333	294512-700976 [7]	433684	227745-613846 [7]	0	0-67577 [7]	0	0	0	88 ± 10
		[A3A]									[N.C.]	[N.C.]	[N.C.]
16kb	ung1Δ	Ori2	438	111-872 [6]	1376	323-3182 [6]	3438	1397-9250 [6]	1486	1075-7221 [6]	3.39269	N/A	N.S.	62 ± 1
		[EV]									[0.0022]	N/A	[N.S.]
16kb	ung1Δ	Ori2	47502	16633-128216 [8]	356000	103333-1024348 [8]	5123431	2718000-7123810 [8]	4920965	2376000-6547513 [8]	103.595	3311.55	115.259	94 ± 5
		[A3A]									[0.0002]	[0.0007]	[0.0003]
90kb	UNG1	Ori1	10	8-40 [7]	22.39	11-105 [7]	2310	2087-2749 [7]	2288	2059-2720 [7]	228.8	N/A	N/A	80 ± 0
		[EV]									[0.0006]	N/A	N/A
90kb	UNG1	Ori1	483	280-926 [8]	2569	1207-5020 [8]	13577	9714-21509 [8]	10737	8485-17611 [8]	22.2298	4.69274	N/A	84 ± 2
		[A3A]									[0.0002]	[0.0003]	N/A
90kb	ung1Δ	Ori1	98	80-143 [6]	196	139-279 [6]	1672	1161-2688 [6]	1494	882-2484 [6]	15.2449	N/A	0.652972	N.D.
		[EV]									[0.0022]	N/A	[0.0016]
90kb	ung1Δ	Ori1	23114	21361-26587 [5]	166705	156482-195172 [5]	208352	202105-262745 [5]	45623	23427-88954 [5]	1.97383	30.5375	4.24914	N.D.
		[A3A]									[0.0317]	[0.0043]	[0.0016]
