# Supplementary material for: Migrating bubble synthesis promotes mutagenesis through lesions in its template
Source: Nucleic Acids Res. 2022 Jun 24;50(12):6870–89. doi: 10.1093/nar/gkac520 (PMC9262586; doi:10.1093/nar/gkac520)
Supplement: gkac520_Supplemental_Files [file gkac520_supplemental_files.zip › Supplementary data S2.xlsx]

## Sheet: Legend S2
Supplemental Data S2: Lys+ mutation rates for lys2-InsH reporter system wild-type and translesion polymerase mutants
a Experiments plated on YEPD (non-selective) and Lysine drop-out (selective) media.
b Incubation temperature after addition of galactose (during BIR repair).
c Lys+ mutation rates based on the frequency of Lys+ using Drake’s equation in isogenic strains lacking the HO cut-site (see Materials and Methods for details).
d Lys+ mutation rates based on the frequency of Lys+ at 0hr using Drake’s equation (see Materials and Methods for details).
e Lys+ mutation rates associated with DSB induction. Rates were calculated as (7h frequency – 0h frequency).
f Reported are 95% CI with≥ 6 repeats for experiment or range for < 6 repeats of experiments.
g Fold-increase in mutation rates (median rate) at 7hrs as compared to "No DSB" mutation rates (median rate). Significant differences were determined by Mann-Whitney U tests and only significant differences (P- values < 0.05) are reported.
h Fold-increase in mutation rates (median rate) at 7hrs as compared to "0h" mutation rates (median rate). Significant differences were determined by Mann-Whitney U tests and only significant differences (P- values < 0.05) are reported.
i Fold-increase in mutation rates (median rate at 7hrs) of mutant strains or from experiments at 20°C as compared to mutation rates (median rate at 7hrs) of wild-type strains at 30°C and the same reporter position. Significant differences were determined by Mann-Whitney U tests and only significant differences (P- values < 0.05) are reported.
j Repair efficiency determined by replica-plating 7h colonies from YEPD plates on Leucine drop-out media to determine the percentage of events that did not resolve by gene conversion.
Abbreviations: “N.S.”: not significant. “N/A”: not applicable. "N.D.": not determined.

## Sheet: Table S2
Supplementary Table S2: Lys+ mutation rates for lys2-InsH reporter system wild-type and translesion polymerase mutants
				Rate of Lys+ (x10-8)
				YEPD and Lys d/o a
lys2-InsH position	lys2-InsH Orientation	BIR Incubation Temperature b	Background	Before Galactose (rate No DSB)c		Before Galactose (rate 0h)d		After Galactose (Rate 7h)e
				Median	CI f	Median	CI	Median	CI	Fold over No DSB [p-value]g	Fold over 0h [p-value]h	Fold over 16kb Ori1 wt (30°C) [p-value]i	Repair efficiency (%)j
					[# of repeats]		[# of repeats]		[# of repeats]
MAT	Ori1		wt	28	16-42 [5]	51	11-85 [6]	3397	416-9319 [6]	121.321	66.6078	N/A	81 ± 11
										[0.0043]	[0.0022]	N/A
16kb	Ori1	30°C	wt	261	139-365 [12]	984	711-1234 [28]	16629	12782-21677 [28]	63.7126	16.8994	N/A	75 ± 7
										[<0.0001]	[<0.0001]	N/A
16kb	Ori2	30°C	wt	85	64-113 [9]	541	366-775 [10]	55150	33700-66100 [10]	648.824	101.941	3.3165	N.D.
										[<0.0001]	[<0.0001]	[<0.0001]
36kb	Ori1	30°C	wt	93	46-978 [8]	5759	2707-8511 [7]	384218	285163-790472 [7]	4131.38	66.7161	N/A	79 ± 11
										[0.0003]	[0.0006]	N/A
16kb	Ori1	30°C	rev3Δ	N/A	N/A	796	405-2341 [6]	23846	14316-45178 [6]	N/A	N/A	N.S.	78 ± 5
16kb	Ori1	30°C	rad30Δ	N/A	N/A	680	216-2097 [6]	29663	7665-42830 [6]	N/A	N/A	N.S.	78 ± 11
16kb	Ori1	30°C	rev3Δ rad30Δ	N/A	N/A	1023	718-1286 [6]	17145	10111-32445 [6]	N/A	N/A	N.S.	73 ± 5
16kb	Ori1	30°C	pol4Δ	N/A	N/A	909	757-1176 [9]	12917	6369-19301[9]	N/A	N/A	N.S.	80 ± 5
16kb	Ori1	20°C	wt	N/A	N/A	1227	1092-1436 [6]	16776	12002-18095 [6]	N/A	N/A	N.S.	67 ± 11
