# Supplementary material for: Migrating bubble synthesis promotes mutagenesis through lesions in its template
Source: Nucleic Acids Res. 2022 Jun 24;50(12):6870–89. doi: 10.1093/nar/gkac520 (PMC9262586; doi:10.1093/nar/gkac520)
Supplement: gkac520_Supplemental_Files [file gkac520_supplemental_files.zip › Supplementary data S3formatted.xlsx]

## Sheet:  Legend S3
Supplementary Data S3. Deep sequencing deletion event read counts and summary
Supplementary Table S3.1. Deep sequencing deletion event read counts
a Name of the individual experiments.
b Time of sample collection. 0hr: prior to galactose addition; 12hr: 12hr after galactose addition.
c Name of the individual deletion products (see Supplementary Data S5 for details).
d Total number of sequencing reads supporting the deletion product.
e Total cumulative number of classified sample sequencing reads.
f The proportion of reads supporting the given sample deletion type to the total number of classified sample sequencing reads.
g Sample Class as identified through the position of deletion events. Deletion event types with parts of the 5' side of the hairpin structure preserved were classified as "Type-I-like", and events with parts of the 3' side of the hairpin structure preserved were classified as "Type-II-like". Full hairpin deletions using Tn5 direct repeat were classified as "Symmetrical". Other identifiable event …
Supplementary Table S3.2. Deep sequencing deletion event summary
a Name of the individual experiments. Left-aligned column values.
b Time of sample collection. 0hr: prior to galactose addition; 12hr: 12hr after galactose addition.
c Name of the individual deletion products (see Supplementary Data S5 for details). Right-aligned column values.
d Total number of sequencing reads supporting the deletion product.
e Total cumulative number of classified sample sequencing reads.
f The proportion of reads supporting the given sample deletion type to the total number of classified sample sequencing reads.
g Sample Class as identified through the position of deletion events. Deletion event types with parts of the 5' side of the hairpin structure preserved were classified as "Type-I-like", and events with parts of the 3' side of the hairpin structure preserved were classified as "Type-II-like". Full hairpin deletions using Tn5 direct repeat were classified as "Symmetrical". Other identifiable event …
h A reference number corresponding to the homologies used for deletions in the hairpin structure as depicted in the Figure 2E. Number shown in parentheses.

## Sheet: Table S 3.1
Supplementary Table S3.1. Deep sequencing deletion event read counts
sample_namea	time_pointb	eventc	event_read_countd	total_sample_readse	reads_fractionf	classg
4466-1st-1	0hr	flipped_spacer	4069	406714	0.0100046	Other
4466-1st-1	0hr	full_deletion	97984	406714	0.240916	Symmetrical
4466-1st-1	0hr	internal_deletion	479	406714	0.00117773	Other
4466-1st-1	0hr	J1	35835	406714	0.0881086	Type-II-like
4466-1st-1	0hr	J2	564	406714	0.00138672	Type-II-like
4466-1st-1	0hr	J3	469	406714	0.00115314	Type-I-like
4466-1st-1	0hr	J4	413	406714	0.00101546	Type-I-like
4466-1st-1	0hr	J5	44	406714	0.000108184	Type-I-like
4466-1st-1	0hr	J6	316	406714	0.000776959	Type-II-like
4466-1st-1	0hr	J7	445	406714	0.00109413	Type-II-like
4466-1st-1	0hr	other	22060	406714	0.0542396	Unclassified
4466-1st-1	0hr	type1	229085	406714	0.563258	Type-I-like
4466-1st-1	0hr	type2	4095	406714	0.0100685	Type-II-like
4466-1st-1	0hr	type2_v1	77	406714	0.000189322	Type-II-like
4466-1st-1	0hr	type2_v2	10653	406714	0.0261929	Type-II-like
4466-1st-1	0hr	type5	126	406714	0.0003098	Type-I-like
4466-1st-1	12hr	flipped_spacer	5447	394474	0.0138083	Other
4466-1st-1	12hr	full_deletion	43367	394474	0.109936	Symmetrical
4466-1st-1	12hr	internal_deletion	934	394474	0.00236771	Other
4466-1st-1	12hr	J1	68808	394474	0.17443	Type-II-like
4466-1st-1	12hr	J2	424	394474	0.00107485	Type-II-like
4466-1st-1	12hr	J3	1347	394474	0.00341467	Type-I-like
4466-1st-1	12hr	J4	632	394474	0.00160213	Type-I-like
4466-1st-1	12hr	J5	19	394474	4.81654e-05	Type-I-like
4466-1st-1	12hr	J6	537	394474	0.00136131	Type-II-like
4466-1st-1	12hr	J7	503	394474	0.00127512	Type-II-like
4466-1st-1	12hr	other	23016	394474	0.0583461	Unclassified
4466-1st-1	12hr	type1	234139	394474	0.593547	Type-I-like
4466-1st-1	12hr	type2	3638	394474	0.00922241	Type-II-like
4466-1st-1	12hr	type2_v1	69	394474	0.000174916	Type-II-like
4466-1st-1	12hr	type2_v2	11402	394474	0.0289043	Type-II-like
4466-1st-1	12hr	type5	192	394474	0.000486724	Type-I-like
4466-1st-2	0hr	flipped_spacer	13084	401169	0.0326147	Other
4466-1st-2	0hr	full_deletion	103923	401169	0.25905	Symmetrical
4466-1st-2	0hr	internal_deletion	651	401169	0.00162276	Other
4466-1st-2	0hr	J1	33769	401169	0.0841765	Type-II-like
4466-1st-2	0hr	J2	398	401169	0.000992101	Type-II-like
4466-1st-2	0hr	J3	1213	401169	0.00302366	Type-I-like
4466-1st-2	0hr	J4	556	401169	0.00138595	Type-I-like
4466-1st-2	0hr	J5	21	401169	5.2347e-05	Type-I-like
4466-1st-2	0hr	J6	246	401169	0.000613208	Type-II-like
4466-1st-2	0hr	J7	361	401169	0.00089987	Type-II-like
4466-1st-2	0hr	other	22345	401169	0.0556997	Unclassified
4466-1st-2	0hr	type1	208222	401169	0.519038	Type-I-like
4466-1st-2	0hr	type2	4163	401169	0.0103772	Type-II-like
4466-1st-2	0hr	type2_v1	66	401169	0.000164519	Type-II-like
4466-1st-2	0hr	type2_v2	11948	401169	0.029783	Type-II-like
4466-1st-2	0hr	type5	203	401169	0.000506021	Type-I-like
4466-1st-2	12hr	flipped_spacer	13597	299870	0.045343	Other
4466-1st-2	12hr	full_deletion	33394	299870	0.111362	Symmetrical
4466-1st-2	12hr	internal_deletion	895	299870	0.00298463	Other
4466-1st-2	12hr	J1	49415	299870	0.164788	Type-II-like
4466-1st-2	12hr	J2	353	299870	0.00117718	Type-II-like
4466-1st-2	12hr	J3	2028	299870	0.00676293	Type-I-like
4466-1st-2	12hr	J4	1066	299870	0.00355487	Type-I-like
4466-1st-2	12hr	J5	26	299870	8.67042e-05	Type-I-like
4466-1st-2	12hr	J6	382	299870	0.00127389	Type-II-like
4466-1st-2	12hr	J7	562	299870	0.00187415	Type-II-like
4466-1st-2	12hr	other	18617	299870	0.0620836	Unclassified
4466-1st-2	12hr	type1	160878	299870	0.536492	Type-I-like
4466-1st-2	12hr	type2	4857	299870	0.016197	Type-II-like
4466-1st-2	12hr	type2_v1	61	299870	0.000203421	Type-II-like
4466-1st-2	12hr	type2_v2	13563	299870	0.0452296	Type-II-like
4466-1st-2	12hr	type5	176	299870	0.000586921	Type-I-like
4466-2nd-1	0hr	flipped_spacer	9821	440170	0.0223118	Other
4466-2nd-1	0hr	full_deletion	9522	440170	0.0216326	Symmetrical
4466-2nd-1	0hr	internal_deletion	1351	440170	0.00306927	Other
4466-2nd-1	0hr	J1	123488	440170	0.280546	Type-II-like
4466-2nd-1	0hr	J2	1238	440170	0.00281255	Type-II-like
4466-2nd-1	0hr	J3	640	440170	0.00145398	Type-I-like
4466-2nd-1	0hr	J4	769	440170	0.00174705	Type-I-like
4466-2nd-1	0hr	J5	92	440170	0.00020901	Type-I-like
4466-2nd-1	0hr	J6	976	440170	0.00221733	Type-II-like
4466-2nd-1	0hr	J7	553	440170	0.00125633	Type-II-like
4466-2nd-1	0hr	other	52212	440170	0.118618	Unclassified
4466-2nd-1	0hr	type1	221536	440170	0.503296	Type-I-like
4466-2nd-1	0hr	type2	6639	440170	0.0150828	Type-II-like
4466-2nd-1	0hr	type2_v1	56	440170	0.000127224	Type-II-like
4466-2nd-1	0hr	type2_v2	10920	440170	0.0248086	Type-II-like
4466-2nd-1	0hr	type5	357	440170	0.00081105	Type-I-like
4466-2nd-1	12hr	flipped_spacer	8960	333397	0.0268749	Other
4466-2nd-1	12hr	full_deletion	8581	333397	0.0257381	Symmetrical
4466-2nd-1	12hr	internal_deletion	1236	333397	0.00370729	Other
4466-2nd-1	12hr	J1	182934	333397	0.548697	Type-II-like
4466-2nd-1	12hr	J2	775	333397	0.00232456	Type-II-like
4466-2nd-1	12hr	J3	1294	333397	0.00388126	Type-I-like
4466-2nd-1	12hr	J4	874	333397	0.0026215	Type-I-like
4466-2nd-1	12hr	J5	50	333397	0.000149971	Type-I-like
4466-2nd-1	12hr	J6	800	333397	0.00239954	Type-II-like
4466-2nd-1	12hr	J7	795	333397	0.00238455	Type-II-like
4466-2nd-1	12hr	other	27835	333397	0.0834891	Unclassified
4466-2nd-1	12hr	type1	85603	333397	0.25676	Type-I-like
4466-2nd-1	12hr	type2	6435	333397	0.0193013	Type-II-like
4466-2nd-1	12hr	type2_v1	42	333397	0.000125976	Type-II-like
4466-2nd-1	12hr	type2_v2	7016	333397	0.021044	Type-II-like
4466-2nd-1	12hr	type5	167	333397	0.000500904	Type-I-like
4466-2nd-2	0hr	flipped_spacer	9407	293790	0.0320195	Other
4466-2nd-2	0hr	full_deletion	9457	293790	0.0321897	Symmetrical
4466-2nd-2	0hr	internal_deletion	1056	293790	0.0035944	Other
4466-2nd-2	0hr	J1	93074	293790	0.316805	Type-II-like
4466-2nd-2	0hr	J2	1255	293790	0.00427176	Type-II-like
4466-2nd-2	0hr	J3	493	293790	0.00167807	Type-I-like
4466-2nd-2	0hr	J4	689	293790	0.00234521	Type-I-like
4466-2nd-2	0hr	J5	90	293790	0.000306341	Type-I-like
4466-2nd-2	0hr	J6	1157	293790	0.00393819	Type-II-like
4466-2nd-2	0hr	J7	414	293790	0.00140917	Type-II-like
4466-2nd-2	0hr	other	38137	293790	0.12981	Unclassified
4466-2nd-2	0hr	type1	120850	293790	0.411348	Type-I-like
4466-2nd-2	0hr	type2	6065	293790	0.020644	Type-II-like
4466-2nd-2	0hr	type2_v1	84	293790	0.000285919	Type-II-like
4466-2nd-2	0hr	type2_v2	11334	293790	0.0385786	Type-II-like
4466-2nd-2	0hr	type5	228	293790	0.000776065	Type-I-like
4466-2nd-2	12hr	flipped_spacer	12619	311643	0.0404918	Other
4466-2nd-2	12hr	full_deletion	10997	311643	0.0352872	Symmetrical
4466-2nd-2	12hr	internal_deletion	1209	311643	0.00387944	Other
4466-2nd-2	12hr	J1	126072	311643	0.40454	Type-II-like
4466-2nd-2	12hr	J2	1282	311643	0.00411368	Type-II-like
4466-2nd-2	12hr	J3	1823	311643	0.00584964	Type-I-like
4466-2nd-2	12hr	J4	1513	311643	0.00485491	Type-I-like
4466-2nd-2	12hr	J5	41	311643	0.000131561	Type-I-like
4466-2nd-2	12hr	J6	1176	311643	0.00377355	Type-II-like
4466-2nd-2	12hr	J7	609	311643	0.00195416	Type-II-like
4466-2nd-2	12hr	other	28992	311643	0.0930295	Unclassified
4466-2nd-2	12hr	type1	102571	311643	0.32913	Type-I-like
4466-2nd-2	12hr	type2	8721	311643	0.0279839	Type-II-like
4466-2nd-2	12hr	type2_v1	70	311643	0.000224616	Type-II-like
4466-2nd-2	12hr	type2_v2	13735	311643	0.0440729	Type-II-like
4466-2nd-2	12hr	type5	213	311643	0.000683474	Type-I-like
4947-2nd-1	0hr	flipped_spacer	12149	401332	0.0302717	Other
4947-2nd-1	0hr	full_deletion	12253	401332	0.0305308	Symmetrical
4947-2nd-1	0hr	internal_deletion	1213	401332	0.00302243	Other
4947-2nd-1	0hr	J1	114122	401332	0.284358	Type-II-like
4947-2nd-1	0hr	J2	1724	401332	0.0042957	Type-II-like
4947-2nd-1	0hr	J3	617	401332	0.00153738	Type-I-like
4947-2nd-1	0hr	J4	935	401332	0.00232974	Type-I-like
4947-2nd-1	0hr	J5	70	401332	0.000174419	Type-I-like
4947-2nd-1	0hr	J6	1372	401332	0.00341862	Type-II-like
4947-2nd-1	0hr	J7	555	401332	0.0013829	Type-II-like
4947-2nd-1	0hr	other	66467	401332	0.165616	Unclassified
4947-2nd-1	0hr	type1	166801	401332	0.415618	Type-I-like
4947-2nd-1	0hr	type2	8103	401332	0.0201903	Type-II-like
4947-2nd-1	0hr	type2_v1	136	401332	0.000338872	Type-II-like
4947-2nd-1	0hr	type2_v2	14475	401332	0.0360674	Type-II-like
4947-2nd-1	0hr	type5	340	401332	0.000847179	Type-I-like
4947-2nd-1	12hr	flipped_spacer	12666	358484	0.0353321	Other
4947-2nd-1	12hr	full_deletion	11738	358484	0.0327434	Symmetrical
4947-2nd-1	12hr	internal_deletion	1330	358484	0.00371007	Other
4947-2nd-1	12hr	J1	119335	358484	0.332888	Type-II-like
4947-2nd-1	12hr	J2	1352	358484	0.00377144	Type-II-like
4947-2nd-1	12hr	J3	1252	358484	0.00349249	Type-I-like
4947-2nd-1	12hr	J4	1186	358484	0.00330838	Type-I-like
4947-2nd-1	12hr	J5	59	358484	0.000164582	Type-I-like
4947-2nd-1	12hr	J6	821	358484	0.0022902	Type-II-like
4947-2nd-1	12hr	J7	523	358484	0.00145892	Type-II-like
4947-2nd-1	12hr	other	37755	358484	0.105319	Unclassified
4947-2nd-1	12hr	type1	149185	358484	0.416155	Type-I-like
4947-2nd-1	12hr	type2	8105	358484	0.0226091	Type-II-like
4947-2nd-1	12hr	type2_v1	53	358484	0.000147845	Type-II-like
4947-2nd-1	12hr	type2_v2	12825	358484	0.0357757	Type-II-like
4947-2nd-1	12hr	type5	299	358484	0.000834068	Type-I-like
4947-2nd-2	0hr	flipped_spacer	12165	365652	0.0332693	Other
4947-2nd-2	0hr	full_deletion	12225	365652	0.0334334	Symmetrical
4947-2nd-2	0hr	internal_deletion	1403	365652	0.00383698	Other
4947-2nd-2	0hr	J1	107861	365652	0.294983	Type-II-like
4947-2nd-2	0hr	J2	1806	365652	0.00493912	Type-II-like
4947-2nd-2	0hr	J3	160	365652	0.000437575	Type-I-like
4947-2nd-2	0hr	J4	772	365652	0.0021113	Type-I-like
4947-2nd-2	0hr	J5	112	365652	0.000306302	Type-I-like
4947-2nd-2	0hr	J6	721	365652	0.00197182	Type-II-like
4947-2nd-2	0hr	J7	567	365652	0.00155065	Type-II-like
4947-2nd-2	0hr	other	44856	365652	0.122674	Unclassified
4947-2nd-2	0hr	type1	160666	365652	0.439396	Type-I-like
4947-2nd-2	0hr	type2	10196	365652	0.0278844	Type-II-like
4947-2nd-2	0hr	type2_v1	79	365652	0.000216052	Type-II-like
4947-2nd-2	0hr	type2_v2	11728	365652	0.0320742	Type-II-like
4947-2nd-2	0hr	type5	335	365652	0.000916172	Type-I-like
4947-2nd-2	12hr	flipped_spacer	17022	430230	0.0395649	Other
4947-2nd-2	12hr	full_deletion	15457	430230	0.0359273	Symmetrical
4947-2nd-2	12hr	internal_deletion	1579	430230	0.00367013	Other
4947-2nd-2	12hr	J1	138618	430230	0.322195	Type-II-like
4947-2nd-2	12hr	J2	1839	430230	0.00427446	Type-II-like
4947-2nd-2	12hr	J3	1210	430230	0.00281245	Type-I-like
4947-2nd-2	12hr	J4	1074	430230	0.00249634	Type-I-like
4947-2nd-2	12hr	J5	47	430230	0.000109244	Type-I-like
4947-2nd-2	12hr	J6	834	430230	0.0019385	Type-II-like
4947-2nd-2	12hr	J7	632	430230	0.00146898	Type-II-like
4947-2nd-2	12hr	other	36485	430230	0.0848035	Unclassified
4947-2nd-2	12hr	type1	192086	430230	0.446473	Type-I-like
4947-2nd-2	12hr	type2	9166	430230	0.0213049	Type-II-like
4947-2nd-2	12hr	type2_v1	86	430230	0.000199893	Type-II-like
4947-2nd-2	12hr	type2_v2	13754	430230	0.0319689	Type-II-like
4947-2nd-2	12hr	type5	341	430230	0.000792599	Type-I-like

## Sheet: Table S 3.2
Supplementary Table S3.2. Deep sequencing deletion events summary
Samplea event classg and typec, h	Percent of sample readsf		Number of reads supporting eventd
	0hrb	12hrb	0hrb	12hrb
4466-1st-1	1	1	406714	394474
Other:	0.0111823	0.016176	4548	6381
flipped_spacer	0.0100046	0.0138083	4069	5447
internal_deletion	0.00117773	0.00236771	479	934
Symmetrical:	0.240916	0.109936	97984	43367
full_deletion (8.)	0.240916	0.109936	97984	43367
Type-II-like:	0.127817	0.216443	51985	85381
J1 (7.)	0.0881086	0.17443	35835	68808
J2 (3.)	0.00138672	0.00107485	564	424
J6 (4.)	0.000776959	0.00136131	316	537
J7 (2.)	0.00109413	0.00127512	445	503
type2 (1.)	0.0100685	0.00922241	4095	3638
type2_v1 (5.)	0.000189322	0.000174916	77	69
type2_v2 (6.)	0.0261929	0.0289043	10653	11402
Type-I-like:	0.565845	0.599099	230137	236329
J3 (12.)	0.00115314	0.00341467	469	1347
J4 (11.)	0.00101546	0.00160213	413	632
J5 (10.)	0.000108184	4.81654e-05	44	19
type1 (9.)	0.563258	0.593547	229085	234139
type5 (13.)	0.0003098	0.000486724	126	192
Unclassified:	0.0542396	0.0583461	22060	23016
other	0.0542396	0.0583461	22060	23016
4466-1st-2	1	1	401169	299870
Other:	0.0342374	0.0483276	13735	14492
flipped_spacer	0.0326147	0.045343	13084	13597
internal_deletion	0.00162276	0.00298463	651	895
Symmetrical:	0.25905	0.111362	103923	33394
full_deletion (8.)	0.25905	0.111362	103923	33394
Type-II-like:	0.127006	0.230743	50951	69193
J1 (7.)	0.0841765	0.164788	33769	49415
J2 (3.)	0.000992101	0.00117718	398	353
J6 (4.)	0.000613208	0.00127389	246	382
J7 (2.)	0.00089987	0.00187415	361	562
type2 (1.)	0.0103772	0.016197	4163	4857
type2_v1 (5.)	0.000164519	0.000203421	66	61
type2_v2 (6.)	0.029783	0.0452296	11948	13563
Type-I-like:	0.524006	0.547484	210215	164174
J3 (12.)	0.00302366	0.00676293	1213	2028
J4 (11.)	0.00138595	0.00355487	556	1066
J5 (10.)	5.2347e-05	8.67042e-05	21	26
type1 (9.)	0.519038	0.536492	208222	160878
type5 (13.)	0.000506021	0.000586921	203	176
Unclassified:	0.0556997	0.0620836	22345	18617
other	0.0556997	0.0620836	22345	18617
4466-2nd-1	1	1	440170	333397
Other:	0.0253811	0.0305822	11172	10196
flipped_spacer	0.0223118	0.0268749	9821	8960
internal_deletion	0.00306927	0.00370729	1351	1236
Symmetrical:	0.0216326	0.0257381	9522	8581
full_deletion (8.)	0.0216326	0.0257381	9522	8581
Type-II-like:	0.326851	0.596277	143870	198797
J1 (7.)	0.280546	0.548697	123488	182934
J2 (3.)	0.00281255	0.00232456	1238	775
J6 (4.)	0.00221733	0.00239954	976	800
J7 (2.)	0.00125633	0.00238455	553	795
type2 (1.)	0.0150828	0.0193013	6639	6435
type2_v1 (5.)	0.000127224	0.000125976	56	42
type2_v2 (6.)	0.0248086	0.021044	10920	7016
Type-I-like:	0.507518	0.263914	223394	87988
J3 (12.)	0.00145398	0.00388126	640	1294
J4 (11.)	0.00174705	0.0026215	769	874
J5 (10.)	0.00020901	0.000149971	92	50
type1 (9.)	0.503296	0.25676	221536	85603
type5 (13.)	0.00081105	0.000500904	357	167
Unclassified:	0.118618	0.0834891	52212	27835
other	0.118618	0.0834891	52212	27835
4466-2nd-2	1	1	293790	311643
Other:	0.0356139	0.0443713	10463	13828
flipped_spacer	0.0320195	0.0404918	9407	12619
internal_deletion	0.0035944	0.00387944	1056	1209
Symmetrical:	0.0321897	0.0352872	9457	10997
full_deletion (8.)	0.0321897	0.0352872	9457	10997
Type-II-like:	0.385932	0.486663	113383	151665
J1 (7.)	0.316805	0.40454	93074	126072
J2 (3.)	0.00427176	0.00411368	1255	1282
J6 (4.)	0.00393819	0.00377355	1157	1176
J7 (2.)	0.00140917	0.00195416	414	609
type2 (1.)	0.020644	0.0279839	6065	8721
type2_v1 (5.)	0.000285919	0.000224616	84	70
type2_v2 (6.)	0.0385786	0.0440729	11334	13735
Type-I-like:	0.416454	0.340649	122350	106161
J3 (12.)	0.00167807	0.00584964	493	1823
J4 (11.)	0.00234521	0.00485491	689	1513
J5 (10.)	0.000306341	0.000131561	90	41
type1 (9.)	0.411348	0.32913	120850	102571
type5 (13.)	0.000776065	0.000683474	228	213
Unclassified:	0.12981	0.0930295	38137	28992
other	0.12981	0.0930295	38137	28992
4947-2nd-1	1	1	401332	358484
Other:	0.0332941	0.0390422	13362	13996
flipped_spacer	0.0302717	0.0353321	12149	12666
internal_deletion	0.00302243	0.00371007	1213	1330
Symmetrical:	0.0305308	0.0327434	12253	11738
full_deletion (8.)	0.0305308	0.0327434	12253	11738
Type-II-like:	0.350052	0.398941	140487	143014
J1 (7.)	0.284358	0.332888	114122	119335
J2 (3.)	0.0042957	0.00377144	1724	1352
J6 (4.)	0.00341862	0.0022902	1372	821
J7 (2.)	0.0013829	0.00145892	555	523
type2 (1.)	0.0201903	0.0226091	8103	8105
type2_v1 (5.)	0.000338872	0.000147845	136	53
type2_v2 (6.)	0.0360674	0.0357757	14475	12825
Type-I-like:	0.420507	0.423955	168763	151981
J3 (12.)	0.00153738	0.00349249	617	1252
J4 (11.)	0.00232974	0.00330838	935	1186
J5 (10.)	0.000174419	0.000164582	70	59
type1 (9.)	0.415618	0.416155	166801	149185
type5 (13.)	0.000847179	0.000834068	340	299
Unclassified:	0.165616	0.105319	66467	37755
other	0.165616	0.105319	66467	37755
4947-2nd-2	1	1	365652	430230
Other:	0.0371063	0.043235	13568	18601
flipped_spacer	0.0332693	0.0395649	12165	17022
internal_deletion	0.00383698	0.00367013	1403	1579
Symmetrical:	0.0334334	0.0359273	12225	15457
full_deletion (8.)	0.0334334	0.0359273	12225	15457
Type-II-like:	0.363619	0.383351	132958	164929
J1 (7.)	0.294983	0.322195	107861	138618
J2 (3.)	0.00493912	0.00427446	1806	1839
J6 (4.)	0.00197182	0.0019385	721	834
J7 (2.)	0.00155065	0.00146898	567	632
type2 (1.)	0.0278844	0.0213049	10196	9166
type2_v1 (5.)	0.000216052	0.000199893	79	86
type2_v2 (6.)	0.0320742	0.0319689	11728	13754
Type-I-like:	0.443167	0.452683	162045	194758
J3 (12.)	0.000437575	0.00281245	160	1210
J4 (11.)	0.0021113	0.00249634	772	1074
J5 (10.)	0.000306302	0.000109244	112	47
type1 (9.)	0.439396	0.446473	160666	192086
type5 (13.)	0.000916172	0.000792599	335	341
Unclassified:	0.122674	0.0848035	44856	36485
other	0.122674	0.0848035	44856	36485
