# Supplementary material for: Migrating bubble synthesis promotes mutagenesis through lesions in its template
Source: Nucleic Acids Res. 2022 Jun 24;50(12):6870–89. doi: 10.1093/nar/gkac520 (PMC9262586; doi:10.1093/nar/gkac520)
Supplement: gkac520_Supplemental_Files [file gkac520_supplemental_files.zip › Supplementary data S7 new1.xlsx]

## Sheet: Legend S7
Supplementary Table S7: Filtered SNP Calls for WGS of strains containing ura3-29 reporter at 90kb
a Chromosome of the variant call.
b Chromosomal position of the variant call.
c Type of the variant call.
d The reference allele at the chromosomal position of the variant call.
e The alternative allele at the chromosomal position of the variant call.
f Mutation spectra irrespective of strand polarity.
g Allelic depth for the Reference allele and the Alternative allele. Respective values separated by a coma.
h Allelic Frequency as determined by Mutect2.
i Zygosity of the variant call. Variants with allelic frequencies of 0.85 or higher were called homozygous.
j Sample name. Samples names consisting of accession numbers were collected from a previous study (21).
k Ung1 status. Samples denoted with "+" were UNG1 positive, and samples denoted with "-" were ung1Δ.

## Sheet: Table S7
Supplementary Table S7: Filtered SNP Calls for WGS of strains containing ura3-29 reporter at 90kb
CHROMa	POSb	TYPEc	REFd	ALTe	SPECTRAf	ADg	AFh	ZYGOSITYi	Sample_Namej	UNGk
chr15	42619	SNP	A	C	T_to_G	'1,108'	0.985	Homozygous	JT6	+
chr15	30958	SNP	A	T	T_to_A	141,90	0.39	Heterozygous	JT41	-
chr3	173208	SNP	A	T	T_to_A	'113,111'	0.496	Heterozygous	JT39	+
chr11	662794	SNP	A	G	T_to_C	0,21	1	Homozygous	JT45	-
chr1	197077	SNP	A	C	T_to_G	21,13	0.386	Heterozygous	JT26	+
chr14	9745	SNP	A	G	T_to_C	102,62	0.378	Heterozygous	JT32	+
chr9	261724	SNP	A	T	T_to_A	0,54	0.987	Homozygous	JT58	-
chr1	192762	SNP	A	T	T_to_A	0,11	1	Homozygous	JT51	-
chr4	757770	SNP	A	G	T_to_C	7,5	0.417	Heterozygous	JT4	+
chr11	16136	SNP	A	T	T_to_A	'14,287'	0.95	Homozygous	JT4	+
chr13	291030	SNP	A	G	T_to_C	2,54	0.946	Homozygous	SRR8514797	-
chr12	11247	SNP	A	C	T_to_G	5,5	0.467	Heterozygous	SRR8514799	-
chr3	291182	SNP	A	T	T_to_A	88,65	0.425	Heterozygous	SRR8514807	+
chr7	633201	SNP	A	T	T_to_A	3,50	0.924	Homozygous	SRR8514807	+
chr1	88003	SNP	A	G	T_to_C	5,83	0.938	Homozygous	SRR8514819	+
chr1	197475	SNP	A	C	T_to_G	8,5	0.385	Heterozygous	SRR8514813	-
chr2	795922	SNP	A	G	T_to_C	0,99	0.989	Homozygous	SRR8514808	-
chr2	434126	SNP	A	G	T_to_C	0,109	0.982	Homozygous	SRR8514822	+
chr3	201842	SNP	A	T	T_to_A	'88,102'	0.534	Heterozygous	SRR8514784	+
chr9	386082	SNP	A	G	T_to_C	16,11	0.41	Heterozygous	SRR8514784	+
chr10	456355	SNP	A	G	T_to_C	0,105	0.976	Homozygous	SRR8514816	-
chr7	634997	SNP	A	T	T_to_A	33,12	0.368	Heterozygous	SRR8514814	-
chr3	154085	SNP	C	T	C_to_T	'114,131'	0.533	Heterozygous	JT52	-
chr3	158410	SNP	C	T	C_to_T	'121,136'	0.528	Heterozygous	JT52	-
chr3	162388	SNP	C	T	C_to_T	0,155	0.984	Homozygous	JT52	-
chr3	168767	SNP	C	T	C_to_T	'136,141'	0.508	Heterozygous	JT52	-
chr3	172674	SNP	C	T	C_to_T	'140,130'	0.483	Heterozygous	JT52	-
chr3	175588	SNP	C	T	C_to_T	'153,151'	0.498	Heterozygous	JT52	-
chr3	190623	SNP	C	T	C_to_T	'159,152'	0.489	Heterozygous	JT52	-
chr3	193334	SNP	C	T	C_to_T	'119,107'	0.476	Heterozygous	JT52	-
chr3	194531	SNP	C	T	C_to_T	'127,141'	0.526	Heterozygous	JT52	-
chr3	195122	SNP	C	T	C_to_T	'135,142'	0.517	Heterozygous	JT52	-
chr3	195970	SNP	C	T	C_to_T	'136,118'	0.467	Heterozygous	JT52	-
chr3	197425	SNP	C	T	C_to_T	'124,134'	0.518	Heterozygous	JT52	-
chr3	198122	SNP	C	T	C_to_T	'149,139'	0.485	Heterozygous	JT52	-
chr3	200732	SNP	C	T	C_to_T	'111,127'	0.531	Heterozygous	JT52	-
chr3	201936	SNP	C	T	C_to_T	'153,125'	0.45	Heterozygous	JT52	-
chr3	211007	SNP	C	T	C_to_T	'142,145'	0.506	Heterozygous	JT52	-
chr3	217111	SNP	C	T	C_to_T	116,98	0.458	Heterozygous	JT52	-
chr3	221233	SNP	C	T	C_to_T	95,59	0.389	Heterozygous	JT52	-
chr3	225558	SNP	C	T	C_to_T	'135,120'	0.471	Heterozygous	JT52	-
chr3	240566	SNP	C	T	C_to_T	'118,115'	0.496	Heterozygous	JT52	-
chr3	245059	SNP	C	T	C_to_T	'147,147'	0.5	Heterozygous	JT52	-
chr3	251295	SNP	C	T	C_to_T	'143,151'	0.513	Heterozygous	JT52	-
chr3	262199	SNP	C	T	C_to_T	'140,161'	0.532	Heterozygous	JT52	-
chr3	265798	SNP	C	T	C_to_T	'154,143'	0.482	Heterozygous	JT52	-
chr3	265824	SNP	C	T	C_to_T	'154,132'	0.464	Heterozygous	JT52	-
chr3	267912	SNP	C	T	C_to_T	'141,142'	0.502	Heterozygous	JT52	-
chr3	268398	SNP	C	T	C_to_T	'157,147'	0.485	Heterozygous	JT52	-
chr3	287374	SNP	C	T	C_to_T	'127,176'	0.578	Heterozygous	JT52	-
chr4	1327355	SNP	C	T	C_to_T	0,125	0.977	Homozygous	JT52	-
chr10	309874	SNP	C	T	C_to_T	0,150	0.978	Homozygous	JT52	-
chr10	444517	SNP	C	T	C_to_T	0,123	0.98	Homozygous	JT52	-
chr13	20504	SNP	C	T	C_to_T	0,152	0.987	Homozygous	JT52	-
chr13	282997	SNP	C	T	C_to_T	0,102	0.984	Homozygous	JT52	-
chr13	855147	SNP	C	T	C_to_T	0,129	0.987	Homozygous	JT52	-
chr16	461472	SNP	C	T	C_to_T	0,108	0.97	Homozygous	JT52	-
chr3	154301	SNP	C	G	C_to_G	88,95	0.519	Heterozygous	JT38	+
chr3	164698	SNP	C	G	C_to_G	108,98	0.477	Heterozygous	JT38	+
chr3	171749	SNP	C	T	C_to_T	95,96	0.505	Heterozygous	JT38	+
chr3	184372	SNP	C	T	C_to_T	'89,110'	0.553	Heterozygous	JT38	+
chr3	184381	SNP	C	G	C_to_G	'92,113'	0.549	Heterozygous	JT38	+
chr3	186348	SNP	C	G	C_to_G	'104,117'	0.528	Heterozygous	JT38	+
chr3	187437	SNP	C	T	C_to_T	'95,115'	0.545	Heterozygous	JT38	+
chr3	238946	SNP	C	T	C_to_T	'127,136'	0.517	Heterozygous	JT38	+
chr3	264782	SNP	C	G	C_to_G	'142,118'	0.455	Heterozygous	JT38	+
chr3	281108	SNP	C	T	C_to_T	'112,106'	0.487	Heterozygous	JT38	+
chr3	146296	SNP	C	T	C_to_T	'125,151'	0.544	Heterozygous	JT20	+
chr3	151965	SNP	C	T	C_to_T	'118,133'	0.529	Heterozygous	JT20	+
chr3	155685	SNP	C	G	C_to_G	'102,115'	0.529	Heterozygous	JT20	+
chr3	157067	SNP	C	T	C_to_T	'126,135'	0.518	Heterozygous	JT20	+
chr13	616182	SNP	C	T	C_to_T	0,124	0.983	Homozygous	JT20	+
chr3	170006	SNP	C	G	C_to_G	20,11	0.371	Heterozygous	JT1	+
chr3	188739	SNP	C	G	C_to_G	14,16	0.532	Heterozygous	JT1	+
chr3	191560	SNP	C	G	C_to_G	21,27	0.557	Heterozygous	JT1	+
chr3	201472	SNP	C	G	C_to_G	11,14	0.557	Heterozygous	JT1	+
chr3	210668	SNP	C	G	C_to_G	0,35	0.973	Homozygous	JT1	+
chr3	212354	SNP	C	T	C_to_T	19,12	0.394	Heterozygous	JT1	+
chr3	231803	SNP	C	G	C_to_G	0,21	0.977	Homozygous	JT1	+
chr3	243376	SNP	C	T	C_to_T	0,23	0.979	Homozygous	JT1	+
chr3	260640	SNP	C	T	C_to_T	67,82	0.547	Heterozygous	JT1	+
chr3	267633	SNP	C	T	C_to_T	33,30	0.474	Heterozygous	JT1	+
chr3	276208	SNP	C	T	C_to_T	12,12	0.5	Heterozygous	JT1	+
chr3	276904	SNP	C	T	C_to_T	15,11	0.429	Heterozygous	JT1	+
chr3	283019	SNP	C	T	C_to_T	6,16	0.692	Heterozygous	JT1	+
chr3	286565	SNP	C	G	C_to_G	25,30	0.542	Heterozygous	JT1	+
chr3	299419	SNP	C	T	C_to_T	15,9	0.379	Heterozygous	JT1	+
chr15	882613	SNP	C	T	C_to_T	30,16	0.394	Heterozygous	JT1	+
chr15	909007	SNP	C	T	C_to_T	0,25	0.963	Homozygous	JT1	+
chr3	254399	SNP	C	G	C_to_G	'111,132'	0.541	Heterozygous	JT14	+
chr3	264885	SNP	C	T	C_to_T	'162,133'	0.452	Heterozygous	JT14	+
chr3	275801	SNP	C	T	C_to_T	'168,170'	0.503	Heterozygous	JT14	+
chr3	277300	SNP	C	T	C_to_T	'151,129'	0.462	Heterozygous	JT14	+
chr3	172674	SNP	C	G	C_to_G	'119,110'	0.481	Heterozygous	JT7	+
chr3	226204	SNP	C	A	C_to_A	'97,109'	0.528	Heterozygous	JT7	+
chr3	229567	SNP	C	T	C_to_T	'104,107'	0.506	Heterozygous	JT7	+
chr3	276442	SNP	C	T	C_to_T	97,92	0.489	Heterozygous	JT7	+
chr3	301790	SNP	C	G	C_to_G	'200,106'	0.354	Heterozygous	JT7	+
chr4	870959	SNP	C	T	C_to_T	5,49	0.877	Homozygous	JT7	+
chr5	524684	SNP	C	T	C_to_T	0,89	0.984	Homozygous	JT7	+
chr3	290009	SNP	C	G	C_to_G	0,75	1	Homozygous	JT24	+
chr2	376272	SNP	C	T	C_to_T	0,87	0.976	Homozygous	JT44	-
chr3	164438	SNP	C	T	C_to_T	'115,125'	0.52	Heterozygous	JT44	-
chr3	164728	SNP	C	T	C_to_T	'107,143'	0.57	Heterozygous	JT44	-
chr3	165746	SNP	C	T	C_to_T	111,87	0.442	Heterozygous	JT44	-
chr3	166211	SNP	C	T	C_to_T	'114,112'	0.496	Heterozygous	JT44	-
chr3	166477	SNP	C	T	C_to_T	'101,103'	0.506	Heterozygous	JT44	-
chr3	166574	SNP	C	T	C_to_T	106,89	0.457	Heterozygous	JT44	-
chr3	167256	SNP	C	T	C_to_T	93,93	0.501	Heterozygous	JT44	-
chr3	167466	SNP	C	T	C_to_T	111,92	0.455	Heterozygous	JT44	-
chr3	170072	SNP	C	T	C_to_T	102,94	0.481	Heterozygous	JT44	-
chr3	170451	SNP	C	T	C_to_T	'80,125'	0.608	Heterozygous	JT44	-
chr3	171901	SNP	C	T	C_to_T	'95,112'	0.538	Heterozygous	JT44	-
chr3	172451	SNP	C	T	C_to_T	'75,119'	0.608	Heterozygous	JT44	-
chr3	174437	SNP	C	T	C_to_T	'90,126'	0.581	Heterozygous	JT44	-
chr3	174603	SNP	C	T	C_to_T	'117,129'	0.523	Heterozygous	JT44	-
chr3	174747	SNP	C	T	C_to_T	'89,103'	0.536	Heterozygous	JT44	-
chr3	175618	SNP	C	T	C_to_T	'104,139'	0.569	Heterozygous	JT44	-
chr3	176602	SNP	C	T	C_to_T	101,98	0.494	Heterozygous	JT44	-
chr3	176692	SNP	C	T	C_to_T	'91,106'	0.536	Heterozygous	JT44	-
chr3	176815	SNP	C	T	C_to_T	'113,124'	0.523	Heterozygous	JT44	-
chr3	179614	SNP	C	T	C_to_T	'99,106'	0.517	Heterozygous	JT44	-
chr3	179795	SNP	C	T	C_to_T	'105,103'	0.497	Heterozygous	JT44	-
chr3	180342	SNP	C	T	C_to_T	116,98	0.461	Heterozygous	JT44	-
chr3	182603	SNP	C	T	C_to_T	105,97	0.482	Heterozygous	JT44	-
chr3	183525	SNP	C	T	C_to_T	114,92	0.448	Heterozygous	JT44	-
chr3	183543	SNP	C	T	C_to_T	114,90	0.443	Heterozygous	JT44	-
chr3	185779	SNP	C	T	C_to_T	'94,117'	0.551	Heterozygous	JT44	-
chr3	186137	SNP	C	T	C_to_T	'114,108'	0.487	Heterozygous	JT44	-
chr3	186618	SNP	C	T	C_to_T	'84,108'	0.561	Heterozygous	JT44	-
chr3	188686	SNP	C	T	C_to_T	'130,112'	0.465	Heterozygous	JT44	-
chr3	188887	SNP	C	T	C_to_T	109,91	0.456	Heterozygous	JT44	-
chr3	190373	SNP	C	T	C_to_T	'122,114'	0.484	Heterozygous	JT44	-
chr3	193621	SNP	C	T	C_to_T	'141,100'	0.419	Heterozygous	JT44	-
chr3	193790	SNP	C	T	C_to_T	99,97	0.494	Heterozygous	JT44	-
chr3	195293	SNP	C	T	C_to_T	'117,120'	0.506	Heterozygous	JT44	-
chr3	195601	SNP	C	T	C_to_T	'121,100'	0.455	Heterozygous	JT44	-
chr3	195634	SNP	C	T	C_to_T	'117,102'	0.467	Heterozygous	JT44	-
chr3	195898	SNP	C	T	C_to_T	'94,116'	0.548	Heterozygous	JT44	-
chr3	196753	SNP	C	T	C_to_T	'109,114'	0.511	Heterozygous	JT44	-
chr3	197860	SNP	C	T	C_to_T	103,98	0.488	Heterozygous	JT44	-
chr3	198208	SNP	C	T	C_to_T	'97,115'	0.541	Heterozygous	JT44	-
chr3	198316	SNP	C	T	C_to_T	'100,100'	0.497	Heterozygous	JT44	-
chr3	199899	SNP	C	T	C_to_T	97,91	0.485	Heterozygous	JT44	-
chr3	201407	SNP	C	T	C_to_T	'115,107'	0.483	Heterozygous	JT44	-
chr3	201426	SNP	C	T	C_to_T	'114,105'	0.481	Heterozygous	JT44	-
chr3	201712	SNP	C	T	C_to_T	97,79	0.461	Heterozygous	JT44	-
chr3	201901	SNP	C	T	C_to_T	118,96	0.449	Heterozygous	JT44	-
chr3	204006	SNP	C	T	C_to_T	'119,120'	0.503	Heterozygous	JT44	-
chr3	205156	SNP	C	T	C_to_T	'129,144'	0.526	Heterozygous	JT44	-
chr3	206002	SNP	C	T	C_to_T	'115,109'	0.488	Heterozygous	JT44	-
chr3	206402	SNP	C	T	C_to_T	'117,123'	0.513	Heterozygous	JT44	-
chr3	207305	SNP	C	T	C_to_T	'131,134'	0.506	Heterozygous	JT44	-
chr3	207323	SNP	C	T	C_to_T	'127,134'	0.513	Heterozygous	JT44	-
chr3	208139	SNP	C	T	C_to_T	'129,129'	0.5	Heterozygous	JT44	-
chr3	212168	SNP	C	T	C_to_T	'130,132'	0.504	Heterozygous	JT44	-
chr3	213431	SNP	C	T	C_to_T	'118,126'	0.515	Heterozygous	JT44	-
chr3	213662	SNP	C	T	C_to_T	'119,116'	0.494	Heterozygous	JT44	-
chr3	214064	SNP	C	T	C_to_T	'104,109'	0.512	Heterozygous	JT44	-
chr3	214321	SNP	C	T	C_to_T	'116,112'	0.492	Heterozygous	JT44	-
chr3	214384	SNP	C	T	C_to_T	'102,109'	0.516	Heterozygous	JT44	-
chr3	215044	SNP	C	T	C_to_T	'109,110'	0.5	Heterozygous	JT44	-
chr3	219463	SNP	C	T	C_to_T	'122,120'	0.495	Heterozygous	JT44	-
chr3	219735	SNP	C	T	C_to_T	'127,145'	0.524	Heterozygous	JT44	-
chr3	222047	SNP	C	T	C_to_T	'106,122'	0.534	Heterozygous	JT44	-
chr3	223441	SNP	C	T	C_to_T	'112,127'	0.531	Heterozygous	JT44	-
chr3	226189	SNP	C	T	C_to_T	107,90	0.46	Heterozygous	JT44	-
chr3	226952	SNP	C	T	C_to_T	122,93	0.434	Heterozygous	JT44	-
chr3	227062	SNP	C	T	C_to_T	'118,103'	0.466	Heterozygous	JT44	-
chr3	227833	SNP	C	T	C_to_T	'110,104'	0.487	Heterozygous	JT44	-
chr3	228378	SNP	C	T	C_to_T	'136,113'	0.456	Heterozygous	JT44	-
chr3	233468	SNP	C	T	C_to_T	'100,131'	0.564	Heterozygous	JT44	-
chr3	233981	SNP	C	T	C_to_T	'147,118'	0.447	Heterozygous	JT44	-
chr3	234685	SNP	C	T	C_to_T	'105,115'	0.523	Heterozygous	JT44	-
chr3	238712	SNP	C	T	C_to_T	'93,111'	0.542	Heterozygous	JT44	-
chr3	240598	SNP	C	T	C_to_T	90,89	0.498	Heterozygous	JT44	-
chr3	240707	SNP	C	T	C_to_T	'117,107'	0.478	Heterozygous	JT44	-
chr3	243782	SNP	C	T	C_to_T	'140,119'	0.458	Heterozygous	JT44	-
chr3	246511	SNP	C	T	C_to_T	'137,102'	0.429	Heterozygous	JT44	-
chr3	248077	SNP	C	T	C_to_T	'115,112'	0.494	Heterozygous	JT44	-
chr3	253412	SNP	C	T	C_to_T	'92,127'	0.58	Heterozygous	JT44	-
chr3	254575	SNP	C	T	C_to_T	'126,127'	0.502	Heterozygous	JT44	-
chr3	256997	SNP	C	T	C_to_T	'113,114'	0.502	Heterozygous	JT44	-
chr3	259785	SNP	C	T	C_to_T	'87,110'	0.556	Heterozygous	JT44	-
chr3	261211	SNP	C	T	C_to_T	85,83	0.494	Heterozygous	JT44	-
chr3	270780	SNP	C	T	C_to_T	'118,131'	0.526	Heterozygous	JT44	-
chr3	273244	SNP	C	T	C_to_T	'127,132'	0.509	Heterozygous	JT44	-
chr3	274122	SNP	C	T	C_to_T	94,97	0.507	Heterozygous	JT44	-
chr3	274828	SNP	C	T	C_to_T	'112,124'	0.524	Heterozygous	JT44	-
chr3	276460	SNP	C	T	C_to_T	92,97	0.513	Heterozygous	JT44	-
chr3	277430	SNP	C	T	C_to_T	'103,107'	0.511	Heterozygous	JT44	-
chr3	282457	SNP	C	T	C_to_T	'129,113'	0.469	Heterozygous	JT44	-
chr3	282741	SNP	C	T	C_to_T	'116,130'	0.528	Heterozygous	JT44	-
chr3	285238	SNP	C	T	C_to_T	107,99	0.481	Heterozygous	JT44	-
chr3	286852	SNP	C	T	C_to_T	'105,113'	0.517	Heterozygous	JT44	-
chr3	287634	SNP	C	T	C_to_T	'116,129'	0.526	Heterozygous	JT44	-
chr3	288096	SNP	C	T	C_to_T	'117,132'	0.529	Heterozygous	JT44	-
chr3	291686	SNP	C	T	C_to_T	62,47	0.433	Heterozygous	JT44	-
chr3	293333	SNP	C	T	C_to_T	'132,127'	0.491	Heterozygous	JT44	-
chr3	294719	SNP	C	T	C_to_T	'97,137'	0.581	Heterozygous	JT44	-
chr3	296373	SNP	C	T	C_to_T	'136,115'	0.46	Heterozygous	JT44	-
chr4	549999	SNP	C	T	C_to_T	0,90	0.971	Homozygous	JT44	-
chr4	629376	SNP	C	T	C_to_T	0,79	1	Homozygous	JT44	-
chr4	883037	SNP	C	T	C_to_T	0,87	0.98	Homozygous	JT44	-
chr4	925515	SNP	C	T	C_to_T	0,87	0.971	Homozygous	JT44	-
chr4	953185	SNP	C	T	C_to_T	'1,117'	0.987	Homozygous	JT44	-
chr4	1124727	SNP	C	T	C_to_T	0,80	0.997	Homozygous	JT44	-
chr4	1185863	SNP	C	T	C_to_T	0,94	0.989	Homozygous	JT44	-
chr4	1401505	SNP	C	T	C_to_T	0,103	0.983	Homozygous	JT44	-
chr5	440897	SNP	C	T	C_to_T	0,107	0.977	Homozygous	JT44	-
chr6	75033	SNP	C	T	C_to_T	0,109	0.984	Homozygous	JT44	-
chr7	15139	SNP	C	T	C_to_T	0,117	0.994	Homozygous	JT44	-
chr7	1064511	SNP	C	T	C_to_T	'222,131'	0.374	Heterozygous	JT44	-
chr10	363847	SNP	C	T	C_to_T	0,80	0.994	Homozygous	JT44	-
chr10	517284	SNP	C	T	C_to_T	0,107	0.993	Homozygous	JT44	-
chr12	253580	SNP	C	T	C_to_T	0,136	0.985	Homozygous	JT44	-
chr12	712897	SNP	C	T	C_to_T	0,101	0.972	Homozygous	JT44	-
chr13	271932	SNP	C	T	C_to_T	0,95	0.994	Homozygous	JT44	-
chr14	356835	SNP	C	T	C_to_T	0,28	0.996	Homozygous	JT44	-
chr14	426727	SNP	C	T	C_to_T	0,84	0.964	Homozygous	JT44	-
chr14	501711	SNP	C	T	C_to_T	0,118	0.982	Homozygous	JT44	-
chr15	438717	SNP	C	T	C_to_T	0,72	0.986	Homozygous	JT44	-
chr16	292645	SNP	C	T	C_to_T	0,70	0.991	Homozygous	JT44	-
chr16	432498	SNP	C	T	C_to_T	0,77	0.974	Homozygous	JT44	-
chr3	183302	SNP	C	T	C_to_T	112,81	0.438	Heterozygous	JT11	+
chr3	190782	SNP	C	T	C_to_T	'104,117'	0.53	Heterozygous	JT11	+
chr3	201736	SNP	C	T	C_to_T	81,91	0.528	Heterozygous	JT11	+
chr3	241553	SNP	C	G	C_to_G	101,79	0.443	Heterozygous	JT11	+
chr3	249412	SNP	C	T	C_to_T	'84,118'	0.581	Heterozygous	JT11	+
chr13	165417	SNP	C	T	C_to_T	12,13	0.523	Heterozygous	JT11	+
chr1	190276	SNP	C	T	C_to_T	9,8	0.475	Heterozygous	JT3	+
chr3	129445	SNP	C	T	C_to_T	52,53	0.504	Heterozygous	JT3	+
chr3	135640	SNP	C	T	C_to_T	46,37	0.448	Heterozygous	JT3	+
chr3	163146	SNP	C	G	C_to_G	34,23	0.408	Heterozygous	JT3	+
chr3	299951	SNP	C	A	C_to_A	30,81	0.717	Heterozygous	JT3	+
chr7	1071401	SNP	C	G	C_to_G	0,42	0.967	Homozygous	JT3	+
chr7	1073159	SNP	C	G	C_to_G	0,35	1	Homozygous	JT3	+
chr3	147642	SNP	C	T	C_to_T	80,73	0.478	Heterozygous	JT34	+
chr3	150706	SNP	C	G	C_to_G	75,98	0.568	Heterozygous	JT34	+
chr3	155053	SNP	C	G	C_to_G	'74,105'	0.584	Heterozygous	JT34	+
chr16	167114	SNP	C	T	C_to_T	0,88	0.983	Homozygous	JT34	+
chr3	174660	SNP	C	T	C_to_T	'131,133'	0.504	Heterozygous	JT6	+
chr3	175912	SNP	C	G	C_to_G	'114,115'	0.503	Heterozygous	JT6	+
chr3	178697	SNP	C	G	C_to_G	'150,117'	0.441	Heterozygous	JT6	+
chr3	199608	SNP	C	T	C_to_T	'93,107'	0.535	Heterozygous	JT6	+
chr3	239294	SNP	C	G	C_to_G	'133,144'	0.52	Heterozygous	JT6	+
chr3	254977	SNP	C	T	C_to_T	'160,114'	0.42	Heterozygous	JT6	+
chr2	181786	SNP	C	T	C_to_T	0,127	0.996	Homozygous	JT49	-
chr3	177034	SNP	C	T	C_to_T	'118,121'	0.508	Heterozygous	JT49	-
chr3	179901	SNP	C	T	C_to_T	'138,117'	0.459	Heterozygous	JT49	-
chr3	179915	SNP	C	T	C_to_T	'138,113'	0.452	Heterozygous	JT49	-
chr3	187057	SNP	C	T	C_to_T	'104,123'	0.541	Heterozygous	JT49	-
chr3	194203	SNP	C	T	C_to_T	'117,160'	0.578	Heterozygous	JT49	-
chr3	194414	SNP	C	T	C_to_T	'130,148'	0.531	Heterozygous	JT49	-
chr3	199724	SNP	C	T	C_to_T	'106,108'	0.505	Heterozygous	JT49	-
chr3	206498	SNP	C	T	C_to_T	'136,127'	0.483	Heterozygous	JT49	-
chr3	222817	SNP	C	T	C_to_T	'112,103'	0.479	Heterozygous	JT49	-
chr3	227906	SNP	C	T	C_to_T	'114,135'	0.541	Heterozygous	JT49	-
chr3	229265	SNP	C	T	C_to_T	'117,137'	0.538	Heterozygous	JT49	-
chr3	241254	SNP	C	T	C_to_T	'149,118'	0.444	Heterozygous	JT49	-
chr3	241957	SNP	C	T	C_to_T	'135,133'	0.496	Heterozygous	JT49	-
chr3	247802	SNP	C	T	C_to_T	'143,108'	0.433	Heterozygous	JT49	-
chr3	249898	SNP	C	T	C_to_T	'179,143'	0.445	Heterozygous	JT49	-
chr3	257073	SNP	C	T	C_to_T	'135,144'	0.515	Heterozygous	JT49	-
chr3	268086	SNP	C	T	C_to_T	'124,153'	0.551	Heterozygous	JT49	-
chr3	275245	SNP	C	T	C_to_T	'141,116'	0.453	Heterozygous	JT49	-
chr3	277395	SNP	C	T	C_to_T	'149,126'	0.459	Heterozygous	JT49	-
chr3	278159	SNP	C	T	C_to_T	'141,117'	0.452	Heterozygous	JT49	-
chr3	285013	SNP	C	T	C_to_T	'146,129'	0.47	Heterozygous	JT49	-
chr4	883069	SNP	C	T	C_to_T	0,114	0.989	Homozygous	JT49	-
chr5	431159	SNP	C	T	C_to_T	0,147	0.979	Homozygous	JT49	-
chr5	512435	SNP	C	T	C_to_T	0,143	0.982	Homozygous	JT49	-
chr7	168952	SNP	C	T	C_to_T	0,109	0.986	Homozygous	JT49	-
chr10	148928	SNP	C	T	C_to_T	0,138	0.985	Homozygous	JT49	-
chr11	463974	SNP	C	T	C_to_T	0,112	0.978	Homozygous	JT49	-
chr11	469148	SNP	C	T	C_to_T	0,126	0.988	Homozygous	JT49	-
chr12	290068	SNP	C	T	C_to_T	0,119	0.976	Homozygous	JT49	-
chr13	874426	SNP	C	T	C_to_T	0,78	0.992	Homozygous	JT49	-
chr14	356813	SNP	C	T	C_to_T	0,22	0.955	Homozygous	JT49	-
chr14	726178	SNP	C	T	C_to_T	0,127	0.991	Homozygous	JT49	-
chr16	132998	SNP	C	T	C_to_T	0,127	0.977	Homozygous	JT49	-
chr3	152535	SNP	C	T	C_to_T	94,79	0.458	Heterozygous	JT13	+
chr3	158352	SNP	C	G	C_to_G	83,90	0.516	Heterozygous	JT13	+
chr3	297274	SNP	C	G	C_to_G	'95,116'	0.55	Heterozygous	JT13	+
chr2	328160	SNP	C	T	C_to_T	0,33	0.971	Homozygous	JT60	-
chr3	110122	SNP	C	T	C_to_T	45,34	0.433	Heterozygous	JT60	-
chr3	147429	SNP	C	T	C_to_T	56,39	0.414	Heterozygous	JT60	-
chr3	152615	SNP	C	T	C_to_T	28,38	0.574	Heterozygous	JT60	-
chr3	158852	SNP	C	T	C_to_T	56,40	0.418	Heterozygous	JT60	-
chr3	161019	SNP	C	T	C_to_T	44,57	0.56	Heterozygous	JT60	-
chr3	161996	SNP	C	T	C_to_T	0,41	0.988	Homozygous	JT60	-
chr3	162471	SNP	C	T	C_to_T	0,152	0.993	Homozygous	JT60	-
chr3	163787	SNP	C	T	C_to_T	45,47	0.51	Heterozygous	JT60	-
chr3	169783	SNP	C	T	C_to_T	38,75	0.662	Heterozygous	JT60	-
chr3	169787	SNP	C	T	C_to_T	41,71	0.633	Heterozygous	JT60	-
chr3	172008	SNP	C	T	C_to_T	40,54	0.573	Heterozygous	JT60	-
chr3	174182	SNP	C	T	C_to_T	32,33	0.509	Heterozygous	JT60	-
chr3	174860	SNP	C	T	C_to_T	19,46	0.705	Heterozygous	JT60	-
chr3	176806	SNP	C	T	C_to_T	36,29	0.448	Heterozygous	JT60	-
chr3	179705	SNP	C	T	C_to_T	57,62	0.519	Heterozygous	JT60	-
chr3	182508	SNP	C	T	C_to_T	48,63	0.564	Heterozygous	JT60	-
chr3	183231	SNP	C	T	C_to_T	68,61	0.474	Heterozygous	JT60	-
chr3	183592	SNP	C	T	C_to_T	57,49	0.462	Heterozygous	JT60	-
chr3	183743	SNP	C	T	C_to_T	59,50	0.46	Heterozygous	JT60	-
chr3	186724	SNP	C	T	C_to_T	51,43	0.46	Heterozygous	JT60	-
chr3	188974	SNP	C	T	C_to_T	70,64	0.479	Heterozygous	JT60	-
chr3	189678	SNP	C	T	C_to_T	47,43	0.479	Heterozygous	JT60	-
chr3	189995	SNP	C	T	C_to_T	33,25	0.432	Heterozygous	JT60	-
chr3	190410	SNP	C	T	C_to_T	40,55	0.574	Heterozygous	JT60	-
chr3	192959	SNP	C	T	C_to_T	84,55	0.397	Heterozygous	JT60	-
chr3	193279	SNP	C	T	C_to_T	38,39	0.505	Heterozygous	JT60	-
chr3	193868	SNP	C	T	C_to_T	33,44	0.571	Heterozygous	JT60	-
chr3	194229	SNP	C	T	C_to_T	33,40	0.545	Heterozygous	JT60	-
chr3	194536	SNP	C	T	C_to_T	42,56	0.569	Heterozygous	JT60	-
chr3	196045	SNP	C	T	C_to_T	37,31	0.462	Heterozygous	JT60	-
chr3	196199	SNP	C	T	C_to_T	33,33	0.501	Heterozygous	JT60	-
chr3	196346	SNP	C	T	C_to_T	36,33	0.479	Heterozygous	JT60	-
chr3	197122	SNP	C	T	C_to_T	64,54	0.462	Heterozygous	JT60	-
chr3	198322	SNP	C	T	C_to_T	56,54	0.49	Heterozygous	JT60	-
chr3	198760	SNP	C	T	C_to_T	43,35	0.449	Heterozygous	JT60	-
chr3	201687	SNP	C	T	C_to_T	33,33	0.5	Heterozygous	JT60	-
chr3	203197	SNP	C	T	C_to_T	48,60	0.55	Heterozygous	JT60	-
chr3	204220	SNP	C	T	C_to_T	56,70	0.556	Heterozygous	JT60	-
chr3	204534	SNP	C	T	C_to_T	78,75	0.495	Heterozygous	JT60	-
chr3	204723	SNP	C	T	C_to_T	88,63	0.421	Heterozygous	JT60	-
chr3	204833	SNP	C	T	C_to_T	83,53	0.392	Heterozygous	JT60	-
chr3	205385	SNP	C	T	C_to_T	32,39	0.548	Heterozygous	JT60	-
chr3	205627	SNP	C	T	C_to_T	60,54	0.477	Heterozygous	JT60	-
chr3	205810	SNP	C	T	C_to_T	96,87	0.475	Heterozygous	JT60	-
chr3	206894	SNP	C	T	C_to_T	75,81	0.522	Heterozygous	JT60	-
chr3	206987	SNP	C	T	C_to_T	72,80	0.531	Heterozygous	JT60	-
chr3	207166	SNP	C	T	C_to_T	61,41	0.404	Heterozygous	JT60	-
chr3	207356	SNP	C	T	C_to_T	76,84	0.524	Heterozygous	JT60	-
chr3	207580	SNP	C	T	C_to_T	59,81	0.577	Heterozygous	JT60	-
chr3	208132	SNP	C	T	C_to_T	99,91	0.479	Heterozygous	JT60	-
chr3	208545	SNP	C	T	C_to_T	30,41	0.575	Heterozygous	JT60	-
chr3	210978	SNP	C	T	C_to_T	71,62	0.47	Heterozygous	JT60	-
chr3	211637	SNP	C	T	C_to_T	45,48	0.516	Heterozygous	JT60	-
chr3	212182	SNP	C	T	C_to_T	68,57	0.46	Heterozygous	JT60	-
chr3	212453	SNP	C	T	C_to_T	41,41	0.501	Heterozygous	JT60	-
chr3	214360	SNP	C	T	C_to_T	63,64	0.505	Heterozygous	JT60	-
chr3	215143	SNP	C	T	C_to_T	36,58	0.607	Heterozygous	JT60	-
chr3	215960	SNP	C	T	C_to_T	53,63	0.54	Heterozygous	JT60	-
chr3	217227	SNP	C	T	C_to_T	52,45	0.464	Heterozygous	JT60	-
chr3	217276	SNP	C	T	C_to_T	61,52	0.462	Heterozygous	JT60	-
chr3	217555	SNP	C	T	C_to_T	'94,101'	0.517	Heterozygous	JT60	-
chr3	218875	SNP	C	T	C_to_T	35,47	0.573	Heterozygous	JT60	-
chr3	219318	SNP	C	T	C_to_T	65,61	0.485	Heterozygous	JT60	-
chr3	220416	SNP	C	T	C_to_T	65,70	0.505	Heterozygous	JT60	-
chr3	223177	SNP	C	T	C_to_T	48,60	0.554	Heterozygous	JT60	-
chr3	224187	SNP	C	T	C_to_T	48,54	0.529	Heterozygous	JT60	-
chr3	226866	SNP	C	T	C_to_T	60,44	0.425	Heterozygous	JT60	-
chr3	227447	SNP	C	T	C_to_T	58,67	0.534	Heterozygous	JT60	-
chr3	228165	SNP	C	T	C_to_T	53,62	0.535	Heterozygous	JT60	-
chr3	229192	SNP	C	T	C_to_T	35,51	0.591	Heterozygous	JT60	-
chr3	231170	SNP	C	T	C_to_T	57,75	0.566	Heterozygous	JT60	-
chr3	231329	SNP	C	T	C_to_T	36,48	0.569	Heterozygous	JT60	-
chr3	232507	SNP	C	T	C_to_T	51,50	0.496	Heterozygous	JT60	-
chr3	232751	SNP	C	T	C_to_T	39,42	0.517	Heterozygous	JT60	-
chr3	234089	SNP	C	T	C_to_T	45,40	0.47	Heterozygous	JT60	-
chr3	234093	SNP	C	T	C_to_T	46,40	0.469	Heterozygous	JT60	-
chr3	236234	SNP	C	T	C_to_T	'79,107'	0.566	Heterozygous	JT60	-
chr3	237154	SNP	C	T	C_to_T	58,58	0.499	Heterozygous	JT60	-
chr3	237475	SNP	C	T	C_to_T	67,64	0.49	Heterozygous	JT60	-
chr3	238916	SNP	C	T	C_to_T	66,55	0.456	Heterozygous	JT60	-
chr3	239819	SNP	C	T	C_to_T	81,67	0.455	Heterozygous	JT60	-
chr3	243262	SNP	C	T	C_to_T	29,31	0.517	Heterozygous	JT60	-
chr3	244216	SNP	C	T	C_to_T	68,75	0.521	Heterozygous	JT60	-
chr3	244297	SNP	C	T	C_to_T	64,57	0.472	Heterozygous	JT60	-
chr3	244423	SNP	C	T	C_to_T	58,66	0.533	Heterozygous	JT60	-
chr3	244957	SNP	C	T	C_to_T	59,53	0.474	Heterozygous	JT60	-
chr3	245291	SNP	C	T	C_to_T	74,86	0.537	Heterozygous	JT60	-
chr3	245594	SNP	C	T	C_to_T	63,76	0.545	Heterozygous	JT60	-
chr3	248817	SNP	C	T	C_to_T	44,45	0.507	Heterozygous	JT60	-
chr3	254101	SNP	C	T	C_to_T	46,56	0.545	Heterozygous	JT60	-
chr3	254652	SNP	C	T	C_to_T	40,26	0.4	Heterozygous	JT60	-
chr3	259092	SNP	C	T	C_to_T	52,63	0.545	Heterozygous	JT60	-
chr3	260339	SNP	C	T	C_to_T	62,63	0.505	Heterozygous	JT60	-
chr3	262343	SNP	C	T	C_to_T	53,52	0.495	Heterozygous	JT60	-
chr3	262472	SNP	C	T	C_to_T	44,46	0.509	Heterozygous	JT60	-
chr3	263180	SNP	C	T	C_to_T	78,50	0.396	Heterozygous	JT60	-
chr3	263751	SNP	C	T	C_to_T	66,95	0.589	Heterozygous	JT60	-
chr3	266030	SNP	C	T	C_to_T	82,66	0.448	Heterozygous	JT60	-
chr3	266512	SNP	C	T	C_to_T	63,40	0.392	Heterozygous	JT60	-
chr3	267573	SNP	C	T	C_to_T	45,46	0.505	Heterozygous	JT60	-
chr3	268130	SNP	C	T	C_to_T	60,49	0.45	Heterozygous	JT60	-
chr3	269544	SNP	C	T	C_to_T	63,59	0.483	Heterozygous	JT60	-
chr3	269895	SNP	C	T	C_to_T	59,85	0.588	Heterozygous	JT60	-
chr3	273169	SNP	C	T	C_to_T	56,78	0.579	Heterozygous	JT60	-
chr3	274484	SNP	C	T	C_to_T	43,38	0.469	Heterozygous	JT60	-
chr3	276907	SNP	C	T	C_to_T	42,57	0.574	Heterozygous	JT60	-
chr3	278611	SNP	C	T	C_to_T	49,33	0.404	Heterozygous	JT60	-
chr3	280469	SNP	C	T	C_to_T	59,57	0.492	Heterozygous	JT60	-
chr3	280713	SNP	C	T	C_to_T	48,54	0.528	Heterozygous	JT60	-
chr3	281115	SNP	C	T	C_to_T	40,46	0.532	Heterozygous	JT60	-
chr3	282055	SNP	C	T	C_to_T	55,47	0.463	Heterozygous	JT60	-
chr3	282795	SNP	C	T	C_to_T	46,45	0.496	Heterozygous	JT60	-
chr3	289440	SNP	C	T	C_to_T	120,74	0.39	Heterozygous	JT60	-
chr3	292948	SNP	C	T	C_to_T	60,71	0.54	Heterozygous	JT60	-
chr3	297650	SNP	C	T	C_to_T	59,49	0.456	Heterozygous	JT60	-
chr4	228478	SNP	C	T	C_to_T	0,32	1	Homozygous	JT60	-
chr5	306328	SNP	C	T	C_to_T	0,36	0.986	Homozygous	JT60	-
chr7	418175	SNP	C	T	C_to_T	0,31	0.943	Homozygous	JT60	-
chr7	554398	SNP	C	T	C_to_T	0,57	0.991	Homozygous	JT60	-
chr7	606693	SNP	C	T	C_to_T	0,48	0.97	Homozygous	JT60	-
chr8	455209	SNP	C	T	C_to_T	0,55	0.974	Homozygous	JT60	-
chr9	227686	SNP	C	T	C_to_T	0,43	0.989	Homozygous	JT60	-
chr12	489299	SNP	C	T	C_to_T	0,35	0.986	Homozygous	JT60	-
chr16	554542	SNP	C	T	C_to_T	0,43	1	Homozygous	JT60	-
chr2	75120	SNP	C	T	C_to_T	0,30	1	Homozygous	JT56	-
chr2	286638	SNP	C	T	C_to_T	0,30	1	Homozygous	JT56	-
chr2	473128	SNP	C	T	C_to_T	0,31	0.984	Homozygous	JT56	-
chr2	658237	SNP	C	T	C_to_T	0,26	0.961	Homozygous	JT56	-
chr2	780102	SNP	C	T	C_to_T	0,17	0.947	Homozygous	JT56	-
chr3	148967	SNP	C	T	C_to_T	27,30	0.524	Heterozygous	JT56	-
chr3	159150	SNP	C	T	C_to_T	40,54	0.571	Heterozygous	JT56	-
chr3	159245	SNP	C	T	C_to_T	44,55	0.554	Heterozygous	JT56	-
chr3	167676	SNP	C	T	C_to_T	56,47	0.456	Heterozygous	JT56	-
chr3	186818	SNP	C	T	C_to_T	33,32	0.496	Heterozygous	JT56	-
chr3	189786	SNP	C	T	C_to_T	32,35	0.524	Heterozygous	JT56	-
chr3	190921	SNP	C	T	C_to_T	29,40	0.579	Heterozygous	JT56	-
chr3	201717	SNP	C	T	C_to_T	33,33	0.497	Heterozygous	JT56	-
chr3	203776	SNP	C	T	C_to_T	57,73	0.559	Heterozygous	JT56	-
chr3	204175	SNP	C	T	C_to_T	74,52	0.413	Heterozygous	JT56	-
chr3	209329	SNP	C	T	C_to_T	48,63	0.567	Heterozygous	JT56	-
chr3	211984	SNP	C	T	C_to_T	31,33	0.516	Heterozygous	JT56	-
chr3	217108	SNP	C	T	C_to_T	28,24	0.462	Heterozygous	JT56	-
chr3	218632	SNP	C	T	C_to_T	26,22	0.461	Heterozygous	JT56	-
chr3	220288	SNP	C	T	C_to_T	55,65	0.538	Heterozygous	JT56	-
chr3	226583	SNP	C	T	C_to_T	49,41	0.462	Heterozygous	JT56	-
chr3	232821	SNP	C	T	C_to_T	35,34	0.493	Heterozygous	JT56	-
chr3	235317	SNP	C	T	C_to_T	53,54	0.504	Heterozygous	JT56	-
chr3	235525	SNP	C	T	C_to_T	40,56	0.574	Heterozygous	JT56	-
chr3	262026	SNP	C	T	C_to_T	42,38	0.479	Heterozygous	JT56	-
chr3	263770	SNP	C	T	C_to_T	35,61	0.629	Heterozygous	JT56	-
chr3	265788	SNP	C	T	C_to_T	56,48	0.463	Heterozygous	JT56	-
chr3	269428	SNP	C	T	C_to_T	62,48	0.436	Heterozygous	JT56	-
chr3	276445	SNP	C	T	C_to_T	43,30	0.415	Heterozygous	JT56	-
chr3	289434	SNP	C	T	C_to_T	95,57	0.376	Heterozygous	JT56	-
chr3	297355	SNP	C	T	C_to_T	45,44	0.494	Heterozygous	JT56	-
chr3	299226	SNP	C	T	C_to_T	58,50	0.466	Heterozygous	JT56	-
chr4	665478	SNP	C	T	C_to_T	0,24	0.996	Homozygous	JT56	-
chr4	1184206	SNP	C	T	C_to_T	0,54	1	Homozygous	JT56	-
chr4	1433246	SNP	C	T	C_to_T	0,40	0.997	Homozygous	JT56	-
chr5	236049	SNP	C	T	C_to_T	0,42	0.952	Homozygous	JT56	-
chr6	241644	SNP	C	T	C_to_T	0,42	0.988	Homozygous	JT56	-
chr7	15439	SNP	C	T	C_to_T	0,38	0.961	Homozygous	JT56	-
chr7	740766	SNP	C	T	C_to_T	0,29	0.95	Homozygous	JT56	-
chr8	58262	SNP	C	T	C_to_T	0,24	0.996	Homozygous	JT56	-
chr8	315486	SNP	C	T	C_to_T	0,30	0.928	Homozygous	JT56	-
chr10	458192	SNP	C	T	C_to_T	0,49	0.98	Homozygous	JT56	-
chr11	219425	SNP	C	T	C_to_T	0,34	0.997	Homozygous	JT56	-
chr11	334876	SNP	C	T	C_to_T	0,20	1	Homozygous	JT56	-
chr12	147781	SNP	C	T	C_to_T	0,39	0.962	Homozygous	JT56	-
chr12	759892	SNP	C	T	C_to_T	0,28	0.983	Homozygous	JT56	-
chr13	56461	SNP	C	T	C_to_T	0,17	1	Homozygous	JT56	-
chr15	65213	SNP	C	T	C_to_T	0,46	1	Homozygous	JT56	-
chr15	80300	SNP	C	T	C_to_T	0,41	0.988	Homozygous	JT56	-
chr15	110151	SNP	C	T	C_to_T	0,35	0.97	Homozygous	JT56	-
chr15	128580	SNP	C	T	C_to_T	0,48	0.98	Homozygous	JT56	-
chr15	217085	SNP	C	T	C_to_T	0,21	0.973	Homozygous	JT56	-
chr15	444613	SNP	C	T	C_to_T	21,16	0.433	Heterozygous	JT56	-
chr15	580041	SNP	C	T	C_to_T	0,44	0.968	Homozygous	JT56	-
chr15	890801	SNP	C	T	C_to_T	0,51	1	Homozygous	JT56	-
chr16	503447	SNP	C	T	C_to_T	0,24	0.987	Homozygous	JT56	-
chr16	627835	SNP	C	T	C_to_T	28,15	0.356	Heterozygous	JT56	-
chr16	877786	SNP	C	T	C_to_T	1,28	0.95	Homozygous	JT56	-
chr1	141273	SNP	C	A	C_to_A	0,111	0.987	Homozygous	JT19	+
chr3	133934	SNP	C	T	C_to_T	'204,106'	0.352	Heterozygous	JT19	+
chr3	137225	SNP	C	A	C_to_A	'214,142'	0.403	Heterozygous	JT19	+
chr3	152041	SNP	C	T	C_to_T	'214,135'	0.395	Heterozygous	JT19	+
chr3	157394	SNP	C	T	C_to_T	'252,152'	0.38	Heterozygous	JT19	+
chr2	110526	SNP	C	T	C_to_T	0,126	0.976	Homozygous	JT41	-
chr3	159809	SNP	C	T	C_to_T	'141,150'	0.512	Heterozygous	JT41	-
chr3	168658	SNP	C	T	C_to_T	'152,140'	0.479	Heterozygous	JT41	-
chr3	172857	SNP	C	T	C_to_T	'123,114'	0.483	Heterozygous	JT41	-
chr3	173633	SNP	C	T	C_to_T	'89,136'	0.602	Heterozygous	JT41	-
chr3	183648	SNP	C	T	C_to_T	'131,133'	0.504	Heterozygous	JT41	-
chr3	183951	SNP	C	T	C_to_T	'121,102'	0.458	Heterozygous	JT41	-
chr3	189903	SNP	C	T	C_to_T	'116,129'	0.526	Heterozygous	JT41	-
chr3	193706	SNP	C	T	C_to_T	'141,144'	0.505	Heterozygous	JT41	-
chr3	197929	SNP	C	T	C_to_T	'137,104'	0.431	Heterozygous	JT41	-
chr3	199050	SNP	C	T	C_to_T	'107,142'	0.57	Heterozygous	JT41	-
chr3	199732	SNP	C	T	C_to_T	102,97	0.489	Heterozygous	JT41	-
chr3	201420	SNP	C	T	C_to_T	'137,122'	0.471	Heterozygous	JT41	-
chr3	212086	SNP	C	T	C_to_T	'108,140'	0.563	Heterozygous	JT41	-
chr3	221459	SNP	C	T	C_to_T	'110,110'	0.499	Heterozygous	JT41	-
chr3	231813	SNP	C	T	C_to_T	'121,173'	0.584	Heterozygous	JT41	-
chr3	233447	SNP	C	T	C_to_T	'117,132'	0.529	Heterozygous	JT41	-
chr3	243428	SNP	C	T	C_to_T	'100,134'	0.572	Heterozygous	JT41	-
chr3	259466	SNP	C	T	C_to_T	'136,123'	0.482	Heterozygous	JT41	-
chr3	289852	SNP	C	T	C_to_T	'149,126'	0.458	Heterozygous	JT41	-
chr4	1269590	SNP	C	T	C_to_T	0,105	0.972	Homozygous	JT41	-
chr5	156804	SNP	C	T	C_to_T	0,109	0.974	Homozygous	JT41	-
chr5	224187	SNP	C	T	C_to_T	0,86	0.98	Homozygous	JT41	-
chr5	396525	SNP	C	T	C_to_T	0,108	0.986	Homozygous	JT41	-
chr7	774157	SNP	C	T	C_to_T	0,109	0.981	Homozygous	JT41	-
chr8	253373	SNP	C	T	C_to_T	0,126	0.969	Homozygous	JT41	-
chr9	365272	SNP	C	T	C_to_T	0,117	0.987	Homozygous	JT41	-
chr14	422046	SNP	C	T	C_to_T	58,64	0.524	Heterozygous	JT41	-
chr14	586222	SNP	C	T	C_to_T	0,125	0.99	Homozygous	JT41	-
chr15	38733	SNP	C	T	C_to_T	0,125	0.996	Homozygous	JT41	-
chr15	1028084	SNP	C	T	C_to_T	0,140	0.992	Homozygous	JT41	-
chr16	149575	SNP	C	T	C_to_T	0,123	0.984	Homozygous	JT41	-
chr16	652052	SNP	C	T	C_to_T	0,112	0.99	Homozygous	JT41	-
chr3	244173	SNP	C	T	C_to_T	'181,182'	0.501	Heterozygous	JT21	+
chr3	104011	SNP	C	G	C_to_G	'206,121'	0.374	Heterozygous	JT39	+
chr3	108695	SNP	C	T	C_to_T	154,87	0.371	Heterozygous	JT39	+
chr3	116228	SNP	C	T	C_to_T	'167,115'	0.411	Heterozygous	JT39	+
chr3	116720	SNP	C	G	C_to_G	'178,123'	0.412	Heterozygous	JT39	+
chr3	124704	SNP	C	T	C_to_T	'114,166'	0.591	Heterozygous	JT39	+
chr3	125850	SNP	C	G	C_to_G	'107,190'	0.637	Heterozygous	JT39	+
chr3	126546	SNP	C	T	C_to_T	'127,175'	0.575	Heterozygous	JT39	+
chr3	131073	SNP	C	A	C_to_A	'115,169'	0.591	Heterozygous	JT39	+
chr3	133376	SNP	C	A	C_to_A	'133,180'	0.571	Heterozygous	JT39	+
chr3	135134	SNP	C	G	C_to_G	'124,192'	0.602	Heterozygous	JT39	+
chr3	138746	SNP	C	G	C_to_G	'114,189'	0.618	Heterozygous	JT39	+
chr3	140854	SNP	C	T	C_to_T	'139,224'	0.615	Heterozygous	JT39	+
chr3	144661	SNP	C	T	C_to_T	'127,184'	0.587	Heterozygous	JT39	+
chr3	223845	SNP	C	T	C_to_T	'2,300'	0.969	Homozygous	JT39	+
chr3	227407	SNP	C	T	C_to_T	0,260	0.969	Homozygous	JT39	+
chr3	236509	SNP	C	T	C_to_T	'3,250'	0.971	Homozygous	JT39	+
chr3	248479	SNP	C	T	C_to_T	0,234	0.981	Homozygous	JT39	+
chr3	249914	SNP	C	T	C_to_T	0,318	0.987	Homozygous	JT39	+
chr3	256269	SNP	C	T	C_to_T	0,287	0.973	Homozygous	JT39	+
chr3	275843	SNP	C	T	C_to_T	0,233	0.971	Homozygous	JT39	+
chr3	297514	SNP	C	G	C_to_G	0,304	0.989	Homozygous	JT39	+
chr3	149726	SNP	C	T	C_to_T	89,98	0.524	Heterozygous	JT43	-
chr3	157069	SNP	C	T	C_to_T	97,78	0.449	Heterozygous	JT43	-
chr3	160249	SNP	C	T	C_to_T	82,82	0.501	Heterozygous	JT43	-
chr3	167855	SNP	C	T	C_to_T	99,94	0.487	Heterozygous	JT43	-
chr3	167924	SNP	C	T	C_to_T	98,90	0.479	Heterozygous	JT43	-
chr3	169666	SNP	C	T	C_to_T	87,83	0.489	Heterozygous	JT43	-
chr3	170676	SNP	C	T	C_to_T	101,85	0.459	Heterozygous	JT43	-
chr3	173299	SNP	C	T	C_to_T	81,87	0.519	Heterozygous	JT43	-
chr3	174500	SNP	C	T	C_to_T	86,83	0.491	Heterozygous	JT43	-
chr3	176985	SNP	C	T	C_to_T	113,89	0.443	Heterozygous	JT43	-
chr3	177883	SNP	C	T	C_to_T	60,75	0.555	Heterozygous	JT43	-
chr3	180782	SNP	C	T	C_to_T	'105,112'	0.516	Heterozygous	JT43	-
chr3	184360	SNP	C	T	C_to_T	91,80	0.469	Heterozygous	JT43	-
chr3	185550	SNP	C	T	C_to_T	95,86	0.477	Heterozygous	JT43	-
chr3	185844	SNP	C	T	C_to_T	92,77	0.458	Heterozygous	JT43	-
chr3	189179	SNP	C	T	C_to_T	83,98	0.54	Heterozygous	JT43	-
chr3	190000	SNP	C	T	C_to_T	88,85	0.49	Heterozygous	JT43	-
chr3	190360	SNP	C	T	C_to_T	104,96	0.481	Heterozygous	JT43	-
chr3	195179	SNP	C	T	C_to_T	82,97	0.541	Heterozygous	JT43	-
chr3	196938	SNP	C	T	C_to_T	108,91	0.458	Heterozygous	JT43	-
chr3	198448	SNP	C	T	C_to_T	90,92	0.507	Heterozygous	JT43	-
chr3	199497	SNP	C	T	C_to_T	45,58	0.561	Heterozygous	JT43	-
chr3	201235	SNP	C	T	C_to_T	'97,107'	0.523	Heterozygous	JT43	-
chr3	201401	SNP	C	T	C_to_T	'80,103'	0.561	Heterozygous	JT43	-
chr3	203076	SNP	C	T	C_to_T	101,82	0.451	Heterozygous	JT43	-
chr3	205290	SNP	C	T	C_to_T	111,95	0.461	Heterozygous	JT43	-
chr3	208801	SNP	C	T	C_to_T	88,73	0.454	Heterozygous	JT43	-
chr3	209801	SNP	C	T	C_to_T	87,91	0.509	Heterozygous	JT43	-
chr3	211477	SNP	C	T	C_to_T	95,82	0.464	Heterozygous	JT43	-
chr3	217648	SNP	C	T	C_to_T	'69,104'	0.598	Heterozygous	JT43	-
chr3	218198	SNP	C	T	C_to_T	71,79	0.525	Heterozygous	JT43	-
chr3	218365	SNP	C	T	C_to_T	81,89	0.523	Heterozygous	JT43	-
chr3	219145	SNP	C	T	C_to_T	87,80	0.479	Heterozygous	JT43	-
chr3	222812	SNP	C	T	C_to_T	89,65	0.426	Heterozygous	JT43	-
chr3	222815	SNP	C	T	C_to_T	87,65	0.428	Heterozygous	JT43	-
chr3	223816	SNP	C	T	C_to_T	83,99	0.541	Heterozygous	JT43	-
chr3	228753	SNP	C	T	C_to_T	'94,104'	0.526	Heterozygous	JT43	-
chr3	232960	SNP	C	T	C_to_T	118,86	0.422	Heterozygous	JT43	-
chr3	233341	SNP	C	T	C_to_T	104,91	0.468	Heterozygous	JT43	-
chr3	234801	SNP	C	T	C_to_T	'82,105'	0.562	Heterozygous	JT43	-
chr3	242595	SNP	C	T	C_to_T	96,83	0.464	Heterozygous	JT43	-
chr3	243503	SNP	C	T	C_to_T	89,91	0.507	Heterozygous	JT43	-
chr3	243967	SNP	C	T	C_to_T	106,62	0.379	Heterozygous	JT43	-
chr3	251493	SNP	C	T	C_to_T	122,89	0.424	Heterozygous	JT43	-
chr3	254744	SNP	C	T	C_to_T	85,85	0.5	Heterozygous	JT43	-
chr3	256275	SNP	C	T	C_to_T	'92,102'	0.526	Heterozygous	JT43	-
chr3	260659	SNP	C	T	C_to_T	'96,103'	0.518	Heterozygous	JT43	-
chr3	262095	SNP	C	T	C_to_T	'99,115'	0.536	Heterozygous	JT43	-
chr3	265503	SNP	C	T	C_to_T	88,92	0.511	Heterozygous	JT43	-
chr3	266176	SNP	C	T	C_to_T	99,86	0.464	Heterozygous	JT43	-
chr3	268034	SNP	C	T	C_to_T	'116,104'	0.477	Heterozygous	JT43	-
chr3	268316	SNP	C	T	C_to_T	'90,114'	0.557	Heterozygous	JT43	-
chr3	269148	SNP	C	T	C_to_T	100,90	0.474	Heterozygous	JT43	-
chr3	270525	SNP	C	T	C_to_T	86,81	0.484	Heterozygous	JT43	-
chr3	281170	SNP	C	T	C_to_T	74,77	0.51	Heterozygous	JT43	-
chr3	288570	SNP	C	T	C_to_T	100,89	0.472	Heterozygous	JT43	-
chr3	300917	SNP	C	T	C_to_T	'202,106'	0.35	Heterozygous	JT43	-
chr4	1104836	SNP	C	T	C_to_T	0,85	0.987	Homozygous	JT43	-
chr7	570965	SNP	C	T	C_to_T	0,87	0.989	Homozygous	JT43	-
chr7	585389	SNP	C	T	C_to_T	0,104	0.994	Homozygous	JT43	-
chr7	783305	SNP	C	T	C_to_T	0,78	0.981	Homozygous	JT43	-
chr7	965505	SNP	C	T	C_to_T	0,89	0.997	Homozygous	JT43	-
chr8	314402	SNP	C	T	C_to_T	0,84	0.977	Homozygous	JT43	-
chr13	216370	SNP	C	T	C_to_T	0,98	0.976	Homozygous	JT43	-
chr13	720929	SNP	C	T	C_to_T	0,93	0.971	Homozygous	JT43	-
chr14	91075	SNP	C	T	C_to_T	0,97	0.995	Homozygous	JT43	-
chr14	418838	SNP	C	T	C_to_T	0,83	0.993	Homozygous	JT43	-
chr16	29283	SNP	C	T	C_to_T	0,94	0.988	Homozygous	JT43	-
chr3	221742	SNP	C	A	C_to_A	'122,135'	0.525	Heterozygous	JT33	+
chr3	226480	SNP	C	G	C_to_G	'147,132'	0.475	Heterozygous	JT33	+
chr3	227651	SNP	C	T	C_to_T	'137,137'	0.501	Heterozygous	JT33	+
chr3	239086	SNP	C	G	C_to_G	'105,141'	0.569	Heterozygous	JT33	+
chr3	243326	SNP	C	T	C_to_T	'121,157'	0.564	Heterozygous	JT33	+
chr3	250717	SNP	C	G	C_to_G	'133,150'	0.529	Heterozygous	JT33	+
chr3	253130	SNP	C	G	C_to_G	'149,145'	0.493	Heterozygous	JT33	+
chr3	263209	SNP	C	T	C_to_T	'161,128'	0.444	Heterozygous	JT33	+
chr3	264838	SNP	C	T	C_to_T	'122,168'	0.578	Heterozygous	JT33	+
chr3	269331	SNP	C	T	C_to_T	'121,172'	0.584	Heterozygous	JT33	+
chr3	273402	SNP	C	T	C_to_T	'136,120'	0.47	Heterozygous	JT33	+
chr3	277516	SNP	C	T	C_to_T	'124,107'	0.464	Heterozygous	JT33	+
chr3	280506	SNP	C	T	C_to_T	'134,151'	0.529	Heterozygous	JT33	+
chr3	291772	SNP	C	T	C_to_T	'122,147'	0.545	Heterozygous	JT33	+
chr12	855706	SNP	C	T	C_to_T	0,141	0.982	Homozygous	JT33	+
chr13	414386	SNP	C	T	C_to_T	'2,116'	0.977	Homozygous	JT33	+
chr15	710423	SNP	C	A	C_to_A	0,79	0.969	Homozygous	JT30	+
chr2	588371	SNP	C	T	C_to_T	0,25	0.963	Homozygous	JT57	-
chr2	663846	SNP	C	T	C_to_T	0,24	0.98	Homozygous	JT57	-
chr3	146343	SNP	C	T	C_to_T	39,34	0.471	Heterozygous	JT57	-
chr3	150577	SNP	C	T	C_to_T	41,34	0.455	Heterozygous	JT57	-
chr3	158738	SNP	C	T	C_to_T	38,27	0.422	Heterozygous	JT57	-
chr3	160980	SNP	C	T	C_to_T	19,26	0.578	Heterozygous	JT57	-
chr3	164689	SNP	C	T	C_to_T	46,43	0.484	Heterozygous	JT57	-
chr3	165599	SNP	C	T	C_to_T	29,16	0.359	Heterozygous	JT57	-
chr3	166361	SNP	C	T	C_to_T	37,27	0.424	Heterozygous	JT57	-
chr3	167268	SNP	C	T	C_to_T	24,14	0.378	Heterozygous	JT57	-
chr3	168203	SNP	C	T	C_to_T	26,31	0.543	Heterozygous	JT57	-
chr3	171853	SNP	C	T	C_to_T	30,24	0.446	Heterozygous	JT57	-
chr3	176243	SNP	C	T	C_to_T	38,22	0.371	Heterozygous	JT57	-
chr3	178239	SNP	C	T	C_to_T	39,40	0.506	Heterozygous	JT57	-
chr3	180525	SNP	C	T	C_to_T	34,43	0.556	Heterozygous	JT57	-
chr3	181023	SNP	C	T	C_to_T	31,41	0.568	Heterozygous	JT57	-
chr3	183341	SNP	C	T	C_to_T	57,37	0.402	Heterozygous	JT57	-
chr3	183674	SNP	C	T	C_to_T	31,33	0.515	Heterozygous	JT57	-
chr3	184318	SNP	C	T	C_to_T	28,25	0.471	Heterozygous	JT57	-
chr3	184632	SNP	C	T	C_to_T	21,28	0.567	Heterozygous	JT57	-
chr3	184943	SNP	C	T	C_to_T	45,36	0.442	Heterozygous	JT57	-
chr3	185890	SNP	C	T	C_to_T	31,29	0.485	Heterozygous	JT57	-
chr3	188253	SNP	C	T	C_to_T	49,35	0.419	Heterozygous	JT57	-
chr3	188930	SNP	C	T	C_to_T	32,41	0.56	Heterozygous	JT57	-
chr3	189315	SNP	C	T	C_to_T	42,45	0.517	Heterozygous	JT57	-
chr3	190167	SNP	C	T	C_to_T	35,30	0.463	Heterozygous	JT57	-
chr3	190431	SNP	C	T	C_to_T	24,31	0.56	Heterozygous	JT57	-
chr3	190593	SNP	C	T	C_to_T	39,56	0.586	Heterozygous	JT57	-
chr3	192219	SNP	C	T	C_to_T	24,26	0.519	Heterozygous	JT57	-
chr3	198352	SNP	C	T	C_to_T	36,37	0.507	Heterozygous	JT57	-
chr3	198814	SNP	C	T	C_to_T	32,30	0.484	Heterozygous	JT57	-
chr3	199258	SNP	C	T	C_to_T	31,23	0.431	Heterozygous	JT57	-
chr3	200955	SNP	C	T	C_to_T	31,29	0.485	Heterozygous	JT57	-
chr3	202207	SNP	C	T	C_to_T	31,45	0.587	Heterozygous	JT57	-
chr3	204624	SNP	C	T	C_to_T	65,58	0.472	Heterozygous	JT57	-
chr3	214228	SNP	C	T	C_to_T	42,32	0.434	Heterozygous	JT57	-
chr3	216106	SNP	C	T	C_to_T	46,50	0.521	Heterozygous	JT57	-
chr3	217865	SNP	C	T	C_to_T	62,45	0.423	Heterozygous	JT57	-
chr3	218836	SNP	C	T	C_to_T	30,21	0.414	Heterozygous	JT57	-
chr3	219522	SNP	C	T	C_to_T	56,60	0.516	Heterozygous	JT57	-
chr3	221354	SNP	C	T	C_to_T	27,20	0.43	Heterozygous	JT57	-
chr3	221676	SNP	C	T	C_to_T	28,41	0.592	Heterozygous	JT57	-
chr3	222820	SNP	C	T	C_to_T	24,29	0.545	Heterozygous	JT57	-
chr3	224272	SNP	C	T	C_to_T	49,38	0.439	Heterozygous	JT57	-
chr3	225972	SNP	C	T	C_to_T	35,36	0.517	Heterozygous	JT57	-
chr3	226111	SNP	C	T	C_to_T	30,33	0.523	Heterozygous	JT57	-
chr3	226630	SNP	C	T	C_to_T	38,39	0.506	Heterozygous	JT57	-
chr3	227590	SNP	C	T	C_to_T	41,56	0.577	Heterozygous	JT57	-
chr3	227800	SNP	C	T	C_to_T	29,37	0.559	Heterozygous	JT57	-
chr3	230788	SNP	C	T	C_to_T	42,48	0.533	Heterozygous	JT57	-
chr3	234305	SNP	C	T	C_to_T	31,27	0.466	Heterozygous	JT57	-
chr3	236751	SNP	C	T	C_to_T	48,47	0.494	Heterozygous	JT57	-
chr3	237144	SNP	C	T	C_to_T	54,40	0.426	Heterozygous	JT57	-
chr3	239813	SNP	C	T	C_to_T	47,78	0.617	Heterozygous	JT57	-
chr3	251602	SNP	C	T	C_to_T	52,49	0.485	Heterozygous	JT57	-
chr3	251708	SNP	C	T	C_to_T	59,56	0.487	Heterozygous	JT57	-
chr3	255515	SNP	C	T	C_to_T	27,41	0.6	Heterozygous	JT57	-
chr3	266580	SNP	C	T	C_to_T	50,36	0.421	Heterozygous	JT57	-
chr3	269235	SNP	C	T	C_to_T	44,34	0.439	Heterozygous	JT57	-
chr3	272298	SNP	C	T	C_to_T	45,29	0.402	Heterozygous	JT57	-
chr3	275914	SNP	C	T	C_to_T	35,36	0.507	Heterozygous	JT57	-
chr3	281821	SNP	C	T	C_to_T	32,45	0.581	Heterozygous	JT57	-
chr3	287252	SNP	C	T	C_to_T	41,36	0.47	Heterozygous	JT57	-
chr3	287730	SNP	C	T	C_to_T	27,22	0.449	Heterozygous	JT57	-
chr3	296770	SNP	C	T	C_to_T	36,44	0.548	Heterozygous	JT57	-
chr7	34277	SNP	C	T	C_to_T	0,35	0.905	Homozygous	JT57	-
chr7	666931	SNP	C	T	C_to_T	0,34	0.969	Homozygous	JT57	-
chr7	1063499	SNP	C	T	C_to_T	62,46	0.43	Heterozygous	JT57	-
chr10	154089	SNP	C	T	C_to_T	0,23	0.979	Homozygous	JT57	-
chr12	922126	SNP	C	T	C_to_T	0,24	0.976	Homozygous	JT57	-
chr13	557245	SNP	C	T	C_to_T	0,30	0.984	Homozygous	JT57	-
chr14	250206	SNP	C	T	C_to_T	0,19	1	Homozygous	JT57	-
chr15	36571	SNP	C	T	C_to_T	0,22	1	Homozygous	JT57	-
chr15	53054	SNP	C	T	C_to_T	0,16	0.994	Homozygous	JT57	-
chr15	166740	SNP	C	T	C_to_T	0,35	1	Homozygous	JT57	-
chr16	634020	SNP	C	T	C_to_T	0,29	0.983	Homozygous	JT57	-
chr2	254885	SNP	C	T	C_to_T	22,16	0.425	Heterozygous	JT55	-
chr3	47133	SNP	C	T	C_to_T	103,78	0.428	Heterozygous	JT55	-
chr3	170282	SNP	C	T	C_to_T	56,35	0.391	Heterozygous	JT55	-
chr3	173265	SNP	C	T	C_to_T	70,51	0.427	Heterozygous	JT55	-
chr3	173727	SNP	C	T	C_to_T	39,45	0.538	Heterozygous	JT55	-
chr3	174124	SNP	C	T	C_to_T	47,55	0.539	Heterozygous	JT55	-
chr3	179145	SNP	C	T	C_to_T	44,40	0.476	Heterozygous	JT55	-
chr3	183811	SNP	C	T	C_to_T	59,73	0.552	Heterozygous	JT55	-
chr3	187293	SNP	C	T	C_to_T	72,60	0.456	Heterozygous	JT55	-
chr3	187951	SNP	C	T	C_to_T	56,61	0.522	Heterozygous	JT55	-
chr3	190849	SNP	C	T	C_to_T	45,49	0.538	Heterozygous	JT55	-
chr3	191065	SNP	C	T	C_to_T	53,43	0.45	Heterozygous	JT55	-
chr3	194250	SNP	C	T	C_to_T	68,39	0.368	Heterozygous	JT55	-
chr3	196876	SNP	C	T	C_to_T	68,53	0.438	Heterozygous	JT55	-
chr3	198139	SNP	C	T	C_to_T	72,66	0.479	Heterozygous	JT55	-
chr3	198250	SNP	C	T	C_to_T	59,54	0.48	Heterozygous	JT55	-
chr3	198294	SNP	C	T	C_to_T	69,59	0.461	Heterozygous	JT55	-
chr3	199059	SNP	C	T	C_to_T	51,46	0.478	Heterozygous	JT55	-
chr3	199795	SNP	C	T	C_to_T	29,27	0.481	Heterozygous	JT55	-
chr3	201247	SNP	C	T	C_to_T	68,62	0.476	Heterozygous	JT55	-
chr3	202684	SNP	C	T	C_to_T	79,83	0.51	Heterozygous	JT55	-
chr3	203149	SNP	C	T	C_to_T	70,71	0.503	Heterozygous	JT55	-
chr3	204185	SNP	C	T	C_to_T	61,76	0.55	Heterozygous	JT55	-
chr3	204473	SNP	C	T	C_to_T	75,55	0.436	Heterozygous	JT55	-
chr3	205174	SNP	C	T	C_to_T	93,78	0.456	Heterozygous	JT55	-
chr3	206798	SNP	C	T	C_to_T	64,49	0.437	Heterozygous	JT55	-
chr3	211521	SNP	C	T	C_to_T	69,63	0.48	Heterozygous	JT55	-
chr3	212591	SNP	C	T	C_to_T	42,52	0.551	Heterozygous	JT55	-
chr3	212692	SNP	C	T	C_to_T	43,43	0.5	Heterozygous	JT55	-
chr3	213179	SNP	C	T	C_to_T	47,62	0.569	Heterozygous	JT55	-
chr3	216334	SNP	C	T	C_to_T	67,54	0.446	Heterozygous	JT55	-
chr3	219026	SNP	C	T	C_to_T	78,61	0.44	Heterozygous	JT55	-
chr3	220717	SNP	C	T	C_to_T	93,84	0.475	Heterozygous	JT55	-
chr3	222604	SNP	C	T	C_to_T	62,56	0.474	Heterozygous	JT55	-
chr3	225033	SNP	C	T	C_to_T	37,47	0.556	Heterozygous	JT55	-
chr3	225834	SNP	C	T	C_to_T	41,73	0.635	Heterozygous	JT55	-
chr3	225991	SNP	C	T	C_to_T	64,57	0.472	Heterozygous	JT55	-
chr3	228118	SNP	C	T	C_to_T	59,73	0.551	Heterozygous	JT55	-
chr3	228755	SNP	C	T	C_to_T	65,55	0.46	Heterozygous	JT55	-
chr3	229999	SNP	C	T	C_to_T	52,58	0.525	Heterozygous	JT55	-
chr3	230208	SNP	C	T	C_to_T	57,56	0.496	Heterozygous	JT55	-
chr3	234353	SNP	C	T	C_to_T	51,44	0.463	Heterozygous	JT55	-
chr3	236198	SNP	C	T	C_to_T	83,82	0.497	Heterozygous	JT55	-
chr3	236438	SNP	C	T	C_to_T	89,87	0.494	Heterozygous	JT55	-
chr3	237251	SNP	C	T	C_to_T	67,94	0.582	Heterozygous	JT55	-
chr3	238233	SNP	C	T	C_to_T	61,60	0.493	Heterozygous	JT55	-
chr3	240673	SNP	C	T	C_to_T	57,49	0.464	Heterozygous	JT55	-
chr3	240775	SNP	C	T	C_to_T	72,71	0.497	Heterozygous	JT55	-
chr3	242362	SNP	C	T	C_to_T	69,38	0.362	Heterozygous	JT55	-
chr3	244701	SNP	C	T	C_to_T	60,67	0.527	Heterozygous	JT55	-
chr3	247696	SNP	C	T	C_to_T	63,75	0.542	Heterozygous	JT55	-
chr3	248675	SNP	C	T	C_to_T	55,64	0.538	Heterozygous	JT55	-
chr3	249124	SNP	C	T	C_to_T	62,44	0.415	Heterozygous	JT55	-
chr3	251155	SNP	C	T	C_to_T	66,58	0.469	Heterozygous	JT55	-
chr3	254372	SNP	C	T	C_to_T	44,41	0.485	Heterozygous	JT55	-
chr3	254459	SNP	C	T	C_to_T	42,44	0.513	Heterozygous	JT55	-
chr3	255024	SNP	C	T	C_to_T	51,47	0.481	Heterozygous	JT55	-
chr3	256140	SNP	C	T	C_to_T	55,55	0.501	Heterozygous	JT55	-
chr3	256503	SNP	C	T	C_to_T	53,41	0.436	Heterozygous	JT55	-
chr3	260701	SNP	C	T	C_to_T	60,50	0.461	Heterozygous	JT55	-
chr3	262073	SNP	C	T	C_to_T	87,71	0.45	Heterozygous	JT55	-
chr3	262612	SNP	C	T	C_to_T	47,52	0.525	Heterozygous	JT55	-
chr3	267462	SNP	C	T	C_to_T	68,64	0.485	Heterozygous	JT55	-
chr3	267510	SNP	C	T	C_to_T	66,64	0.493	Heterozygous	JT55	-
chr3	269885	SNP	C	T	C_to_T	75,69	0.479	Heterozygous	JT55	-
chr3	270430	SNP	C	T	C_to_T	66,50	0.433	Heterozygous	JT55	-
chr3	270814	SNP	C	T	C_to_T	39,50	0.56	Heterozygous	JT55	-
chr3	271861	SNP	C	T	C_to_T	61,71	0.536	Heterozygous	JT55	-
chr3	284589	SNP	C	T	C_to_T	39,38	0.495	Heterozygous	JT55	-
chr3	289428	SNP	C	T	C_to_T	108,98	0.477	Heterozygous	JT55	-
chr3	299527	SNP	C	T	C_to_T	85,69	0.45	Heterozygous	JT55	-
chr4	219181	SNP	C	T	C_to_T	0,58	0.982	Homozygous	JT55	-
chr4	506458	SNP	C	T	C_to_T	0,39	0.976	Homozygous	JT55	-
chr4	1073011	SNP	C	T	C_to_T	0,37	0.96	Homozygous	JT55	-
chr5	150537	SNP	C	T	C_to_T	0,31	0.997	Homozygous	JT55	-
chr7	432812	SNP	C	T	C_to_T	0,48	0.969	Homozygous	JT55	-
chr9	116572	SNP	C	T	C_to_T	0,82	0.982	Homozygous	JT55	-
chr9	117815	SNP	C	T	C_to_T	0,74	1	Homozygous	JT55	-
chr10	647817	SNP	C	T	C_to_T	0,35	0.973	Homozygous	JT55	-
chr11	622406	SNP	C	T	C_to_T	0,55	1	Homozygous	JT55	-
chr12	168242	SNP	C	T	C_to_T	0,51	0.998	Homozygous	JT55	-
chr12	907347	SNP	C	T	C_to_T	0,78	0.992	Homozygous	JT55	-
chr14	281701	SNP	C	T	C_to_T	0,47	0.97	Homozygous	JT55	-
chr15	56401	SNP	C	T	C_to_T	0,42	0.952	Homozygous	JT55	-
chr15	80289	SNP	C	T	C_to_T	0,50	0.99	Homozygous	JT55	-
chr15	444606	SNP	C	T	C_to_T	0,57	0.981	Homozygous	JT55	-
chr15	797382	SNP	C	T	C_to_T	0,47	1	Homozygous	JT55	-
chr15	939394	SNP	C	T	C_to_T	0,38	0.987	Homozygous	JT55	-
chr16	108571	SNP	C	T	C_to_T	0,43	1	Homozygous	JT55	-
chr16	173075	SNP	C	T	C_to_T	0,39	0.987	Homozygous	JT55	-
chr16	318511	SNP	C	T	C_to_T	0,54	1	Homozygous	JT55	-
chr16	338872	SNP	C	T	C_to_T	37,23	0.385	Heterozygous	JT55	-
chr1	191155	SNP	C	T	C_to_T	4,27	0.838	Heterozygous	JT42	-
chr2	36638	SNP	C	T	C_to_T	0,106	0.966	Homozygous	JT42	-
chr2	107609	SNP	C	T	C_to_T	0,126	0.99	Homozygous	JT42	-
chr2	256189	SNP	C	T	C_to_T	0,105	0.99	Homozygous	JT42	-
chr3	178403	SNP	C	T	C_to_T	'107,104'	0.493	Heterozygous	JT42	-
chr3	179389	SNP	C	T	C_to_T	'125,112'	0.473	Heterozygous	JT42	-
chr3	180937	SNP	C	T	C_to_T	'120,114'	0.487	Heterozygous	JT42	-
chr3	184658	SNP	C	T	C_to_T	'97,116'	0.545	Heterozygous	JT42	-
chr3	185585	SNP	C	T	C_to_T	106,95	0.473	Heterozygous	JT42	-
chr3	189252	SNP	C	T	C_to_T	'109,111'	0.504	Heterozygous	JT42	-
chr3	190455	SNP	C	T	C_to_T	'89,118'	0.568	Heterozygous	JT42	-
chr3	198187	SNP	C	T	C_to_T	'123,103'	0.457	Heterozygous	JT42	-
chr3	198372	SNP	C	T	C_to_T	'102,119'	0.537	Heterozygous	JT42	-
chr3	204223	SNP	C	T	C_to_T	'95,122'	0.561	Heterozygous	JT42	-
chr3	217466	SNP	C	T	C_to_T	'109,129'	0.54	Heterozygous	JT42	-
chr3	223984	SNP	C	T	C_to_T	'151,133'	0.469	Heterozygous	JT42	-
chr3	231057	SNP	C	T	C_to_T	'83,114'	0.574	Heterozygous	JT42	-
chr3	238926	SNP	C	T	C_to_T	'130,111'	0.46	Heterozygous	JT42	-
chr3	239915	SNP	C	T	C_to_T	'117,130'	0.524	Heterozygous	JT42	-
chr3	244143	SNP	C	T	C_to_T	'116,136'	0.538	Heterozygous	JT42	-
chr3	244229	SNP	C	T	C_to_T	'123,127'	0.509	Heterozygous	JT42	-
chr3	244960	SNP	C	T	C_to_T	'117,129'	0.523	Heterozygous	JT42	-
chr3	245774	SNP	C	T	C_to_T	'102,102'	0.5	Heterozygous	JT42	-
chr3	252484	SNP	C	T	C_to_T	'107,108'	0.501	Heterozygous	JT42	-
chr3	255977	SNP	C	T	C_to_T	'107,112'	0.511	Heterozygous	JT42	-
chr3	265395	SNP	C	T	C_to_T	'102,101'	0.498	Heterozygous	JT42	-
chr3	270739	SNP	C	T	C_to_T	107,95	0.473	Heterozygous	JT42	-
chr3	272352	SNP	C	T	C_to_T	'101,110'	0.522	Heterozygous	JT42	-
chr3	278791	SNP	C	T	C_to_T	'109,105'	0.492	Heterozygous	JT42	-
chr3	279773	SNP	C	T	C_to_T	'106,105'	0.497	Heterozygous	JT42	-
chr3	284061	SNP	C	T	C_to_T	'102,105'	0.51	Heterozygous	JT42	-
chr3	286533	SNP	C	T	C_to_T	'99,131'	0.568	Heterozygous	JT42	-
chr3	289524	SNP	C	T	C_to_T	'160,111'	0.411	Heterozygous	JT42	-
chr3	290277	SNP	C	T	C_to_T	86,78	0.476	Heterozygous	JT42	-
chr7	510934	SNP	C	T	C_to_T	0,93	0.999	Homozygous	JT42	-
chr11	514531	SNP	C	T	C_to_T	0,107	0.996	Homozygous	JT42	-
chr12	63369	SNP	C	T	C_to_T	0,93	0.988	Homozygous	JT42	-
chr12	490757	SNP	C	T	C_to_T	0,101	0.99	Homozygous	JT42	-
chr12	605287	SNP	C	T	C_to_T	0,79	0.991	Homozygous	JT42	-
chr14	465232	SNP	C	T	C_to_T	0,91	0.979	Homozygous	JT42	-
chr15	110171	SNP	C	T	C_to_T	0,111	0.996	Homozygous	JT42	-
chr15	137871	SNP	C	T	C_to_T	0,96	0.989	Homozygous	JT42	-
chr3	185663	SNP	C	G	C_to_G	87,88	0.502	Heterozygous	JT18	+
chr3	288949	SNP	C	T	C_to_T	101,99	0.495	Heterozygous	JT18	+
chr4	265398	SNP	C	T	C_to_T	0,93	0.984	Homozygous	JT18	+
chr7	1062285	SNP	C	T	C_to_T	'191,104'	0.353	Heterozygous	JT18	+
chr10	566473	SNP	C	T	C_to_T	0,104	0.964	Homozygous	JT18	+
chr15	13148	SNP	C	T	C_to_T	0,100	0.977	Homozygous	JT18	+
chr3	135917	SNP	C	T	C_to_T	'115,127'	0.524	Heterozygous	JT28	+
chr3	140482	SNP	C	T	C_to_T	'153,135'	0.47	Heterozygous	JT28	+
chr3	145508	SNP	C	T	C_to_T	'103,118'	0.527	Heterozygous	JT28	+
chr3	249205	SNP	C	G	C_to_G	'101,119'	0.539	Heterozygous	JT28	+
chr3	250238	SNP	C	G	C_to_G	'145,141'	0.492	Heterozygous	JT28	+
chr3	256283	SNP	C	G	C_to_G	'127,140'	0.524	Heterozygous	JT28	+
chr3	273368	SNP	C	T	C_to_T	'153,121'	0.446	Heterozygous	JT28	+
chr12	194532	SNP	C	A	C_to_A	0,109	0.994	Homozygous	JT28	+
chr3	167721	SNP	C	T	C_to_T	79,71	0.474	Heterozygous	JT48	-
chr3	181436	SNP	C	T	C_to_T	77,67	0.468	Heterozygous	JT48	-
chr3	185070	SNP	C	T	C_to_T	59,53	0.473	Heterozygous	JT48	-
chr3	195365	SNP	C	T	C_to_T	60,71	0.541	Heterozygous	JT48	-
chr3	197531	SNP	C	T	C_to_T	58,84	0.59	Heterozygous	JT48	-
chr3	203659	SNP	C	T	C_to_T	70,63	0.476	Heterozygous	JT48	-
chr3	209219	SNP	C	T	C_to_T	80,93	0.536	Heterozygous	JT48	-
chr3	217924	SNP	C	T	C_to_T	71,63	0.468	Heterozygous	JT48	-
chr3	220520	SNP	C	T	C_to_T	74,77	0.508	Heterozygous	JT48	-
chr3	234447	SNP	C	T	C_to_T	70,70	0.501	Heterozygous	JT48	-
chr3	248304	SNP	C	T	C_to_T	84,75	0.471	Heterozygous	JT48	-
chr3	253494	SNP	C	T	C_to_T	61,84	0.577	Heterozygous	JT48	-
chr3	265908	SNP	C	T	C_to_T	112,72	0.393	Heterozygous	JT48	-
chr3	266984	SNP	C	T	C_to_T	61,77	0.557	Heterozygous	JT48	-
chr3	269559	SNP	C	T	C_to_T	71,76	0.516	Heterozygous	JT48	-
chr3	275622	SNP	C	T	C_to_T	68,68	0.499	Heterozygous	JT48	-
chr3	275925	SNP	C	T	C_to_T	81,64	0.443	Heterozygous	JT48	-
chr3	277907	SNP	C	T	C_to_T	64,71	0.526	Heterozygous	JT48	-
chr3	279291	SNP	C	T	C_to_T	64,95	0.594	Heterozygous	JT48	-
chr3	293580	SNP	C	T	C_to_T	77,73	0.487	Heterozygous	JT48	-
chr3	300009	SNP	C	T	C_to_T	150,82	0.36	Heterozygous	JT48	-
chr4	220437	SNP	C	T	C_to_T	0,79	0.99	Homozygous	JT48	-
chr5	548983	SNP	C	T	C_to_T	0,77	0.992	Homozygous	JT48	-
chr7	144306	SNP	C	T	C_to_T	0,80	0.985	Homozygous	JT48	-
chr7	1035412	SNP	C	T	C_to_T	0,71	0.992	Homozygous	JT48	-
chr10	712733	SNP	C	T	C_to_T	0,84	0.986	Homozygous	JT48	-
chr12	198678	SNP	C	T	C_to_T	0,71	0.985	Homozygous	JT48	-
chr12	384520	SNP	C	T	C_to_T	0,58	0.983	Homozygous	JT48	-
chr12	949399	SNP	C	T	C_to_T	1,71	0.959	Homozygous	JT48	-
chr13	861393	SNP	C	T	C_to_T	0,60	0.982	Homozygous	JT48	-
chr15	944469	SNP	C	T	C_to_T	6,6	0.484	Heterozygous	JT48	-
chr2	170394	SNP	C	T	C_to_T	0,111	0.978	Homozygous	JT45	-
chr2	599980	SNP	C	T	C_to_T	0,120	0.958	Homozygous	JT45	-
chr2	740216	SNP	C	T	C_to_T	0,91	0.989	Homozygous	JT45	-
chr3	24145	SNP	C	T	C_to_T	113,95	0.458	Heterozygous	JT45	-
chr3	40461	SNP	C	T	C_to_T	'95,117'	0.551	Heterozygous	JT45	-
chr3	87499	SNP	C	T	C_to_T	123,95	0.439	Heterozygous	JT45	-
chr3	133860	SNP	C	T	C_to_T	'133,123'	0.481	Heterozygous	JT45	-
chr3	155445	SNP	C	T	C_to_T	'165,131'	0.442	Heterozygous	JT45	-
chr3	159620	SNP	C	T	C_to_T	'209,133'	0.392	Heterozygous	JT45	-
chr3	166837	SNP	C	T	C_to_T	'106,113'	0.515	Heterozygous	JT45	-
chr3	169057	SNP	C	T	C_to_T	'96,103'	0.516	Heterozygous	JT45	-
chr3	170397	SNP	C	T	C_to_T	'118,111'	0.486	Heterozygous	JT45	-
chr3	171680	SNP	C	T	C_to_T	107,91	0.464	Heterozygous	JT45	-
chr3	173869	SNP	C	T	C_to_T	'106,102'	0.492	Heterozygous	JT45	-
chr3	174468	SNP	C	T	C_to_T	'141,115'	0.449	Heterozygous	JT45	-
chr3	176127	SNP	C	T	C_to_T	'118,142'	0.546	Heterozygous	JT45	-
chr3	179500	SNP	C	T	C_to_T	'107,127'	0.542	Heterozygous	JT45	-
chr3	180773	SNP	C	T	C_to_T	'105,133'	0.558	Heterozygous	JT45	-
chr3	182288	SNP	C	T	C_to_T	'130,124'	0.489	Heterozygous	JT45	-
chr3	198193	SNP	C	T	C_to_T	119,84	0.414	Heterozygous	JT45	-
chr3	202749	SNP	C	T	C_to_T	'129,132'	0.506	Heterozygous	JT45	-
chr3	203740	SNP	C	T	C_to_T	118,82	0.415	Heterozygous	JT45	-
chr3	205753	SNP	C	T	C_to_T	'122,108'	0.471	Heterozygous	JT45	-
chr3	211445	SNP	C	T	C_to_T	'129,112'	0.465	Heterozygous	JT45	-
chr3	215780	SNP	C	T	C_to_T	121,84	0.415	Heterozygous	JT45	-
chr3	223625	SNP	C	T	C_to_T	'134,118'	0.469	Heterozygous	JT45	-
chr3	225431	SNP	C	T	C_to_T	'108,105'	0.493	Heterozygous	JT45	-
chr3	232118	SNP	C	T	C_to_T	103,98	0.487	Heterozygous	JT45	-
chr3	242645	SNP	C	T	C_to_T	'138,123'	0.473	Heterozygous	JT45	-
chr3	244627	SNP	C	T	C_to_T	'137,105'	0.438	Heterozygous	JT45	-
chr3	252824	SNP	C	T	C_to_T	'104,121'	0.537	Heterozygous	JT45	-
chr3	266457	SNP	C	T	C_to_T	'100,133'	0.568	Heterozygous	JT45	-
chr3	276644	SNP	C	T	C_to_T	'123,121'	0.496	Heterozygous	JT45	-
chr3	288370	SNP	C	T	C_to_T	'100,124'	0.552	Heterozygous	JT45	-
chr3	291695	SNP	C	T	C_to_T	0,117	0.991	Homozygous	JT45	-
chr4	562069	SNP	C	T	C_to_T	0,106	0.999	Homozygous	JT45	-
chr4	592392	SNP	C	T	C_to_T	0,82	0.972	Homozygous	JT45	-
chr4	1015369	SNP	C	T	C_to_T	0,66	0.986	Homozygous	JT45	-
chr4	1111138	SNP	C	T	C_to_T	0,98	0.976	Homozygous	JT45	-
chr4	1115429	SNP	C	T	C_to_T	0,92	0.988	Homozygous	JT45	-
chr4	1401523	SNP	C	T	C_to_T	0,143	0.993	Homozygous	JT45	-
chr5	15282	SNP	C	T	C_to_T	0,128	0.988	Homozygous	JT45	-
chr5	200365	SNP	C	T	C_to_T	0,119	0.972	Homozygous	JT45	-
chr5	242618	SNP	C	T	C_to_T	0,46	0.985	Homozygous	JT45	-
chr5	354661	SNP	C	T	C_to_T	0,107	0.978	Homozygous	JT45	-
chr5	441038	SNP	C	T	C_to_T	0,121	0.983	Homozygous	JT45	-
chr5	451363	SNP	C	T	C_to_T	0,111	0.995	Homozygous	JT45	-
chr5	516154	SNP	C	T	C_to_T	0,99	0.962	Homozygous	JT45	-
chr5	545626	SNP	C	T	C_to_T	0,124	0.992	Homozygous	JT45	-
chr7	161295	SNP	C	T	C_to_T	0,121	0.972	Homozygous	JT45	-
chr7	392883	SNP	C	T	C_to_T	0,110	0.989	Homozygous	JT45	-
chr7	470326	SNP	C	T	C_to_T	0,129	0.985	Homozygous	JT45	-
chr7	513492	SNP	C	T	C_to_T	0,83	0.96	Homozygous	JT45	-
chr7	889698	SNP	C	T	C_to_T	0,82	0.955	Homozygous	JT45	-
chr7	996865	SNP	C	T	C_to_T	0,102	0.971	Homozygous	JT45	-
chr7	998546	SNP	C	T	C_to_T	0,124	0.969	Homozygous	JT45	-
chr8	461	SNP	C	T	C_to_T	0,45	0.997	Homozygous	JT45	-
chr8	10667	SNP	C	T	C_to_T	0,122	0.995	Homozygous	JT45	-
chr8	28958	SNP	C	T	C_to_T	0,138	0.988	Homozygous	JT45	-
chr8	51905	SNP	C	T	C_to_T	0,109	0.977	Homozygous	JT45	-
chr8	101463	SNP	C	T	C_to_T	0,118	0.978	Homozygous	JT45	-
chr8	116532	SNP	C	T	C_to_T	0,108	0.961	Homozygous	JT45	-
chr8	201755	SNP	C	T	C_to_T	1,83	0.985	Homozygous	JT45	-
chr9	251998	SNP	C	T	C_to_T	0,86	0.989	Homozygous	JT45	-
chr9	351837	SNP	C	T	C_to_T	0,97	0.975	Homozygous	JT45	-
chr10	224601	SNP	C	T	C_to_T	0,114	0.983	Homozygous	JT45	-
chr10	288149	SNP	C	T	C_to_T	0,111	0.992	Homozygous	JT45	-
chr10	294425	SNP	C	T	C_to_T	0,110	0.966	Homozygous	JT45	-
chr11	173301	SNP	C	T	C_to_T	0,86	0.984	Homozygous	JT45	-
chr11	259052	SNP	C	T	C_to_T	0,97	0.972	Homozygous	JT45	-
chr11	282639	SNP	C	T	C_to_T	0,116	0.979	Homozygous	JT45	-
chr11	338719	SNP	C	T	C_to_T	0,84	0.967	Homozygous	JT45	-
chr11	518039	SNP	C	T	C_to_T	0,49	0.969	Homozygous	JT45	-
chr11	523163	SNP	C	T	C_to_T	0,132	0.974	Homozygous	JT45	-
chr11	535776	SNP	C	T	C_to_T	0,94	0.983	Homozygous	JT45	-
chr11	662796	SNP	C	T	C_to_T	0,21	0.889	Homozygous	JT45	-
chr12	225546	SNP	C	T	C_to_T	0,111	0.969	Homozygous	JT45	-
chr12	368156	SNP	C	T	C_to_T	'1,122'	0.967	Homozygous	JT45	-
chr12	440225	SNP	C	T	C_to_T	0,77	0.963	Homozygous	JT45	-
chr13	56170	SNP	C	T	C_to_T	0,101	0.981	Homozygous	JT45	-
chr13	225832	SNP	C	T	C_to_T	0,74	0.979	Homozygous	JT45	-
chr13	254193	SNP	C	T	C_to_T	0,96	0.996	Homozygous	JT45	-
chr13	272087	SNP	C	T	C_to_T	0,99	0.985	Homozygous	JT45	-
chr13	307136	SNP	C	T	C_to_T	0,120	0.991	Homozygous	JT45	-
chr13	540392	SNP	C	T	C_to_T	0,123	0.971	Homozygous	JT45	-
chr13	626886	SNP	C	T	C_to_T	0,110	0.967	Homozygous	JT45	-
chr13	774562	SNP	C	T	C_to_T	0,120	0.991	Homozygous	JT45	-
chr13	808138	SNP	C	T	C_to_T	0,115	0.985	Homozygous	JT45	-
chr13	885588	SNP	C	T	C_to_T	0,114	0.976	Homozygous	JT45	-
chr13	913122	SNP	C	T	C_to_T	0,115	1	Homozygous	JT45	-
chr14	91576	SNP	C	T	C_to_T	0,104	0.99	Homozygous	JT45	-
chr14	157704	SNP	C	T	C_to_T	0,75	0.973	Homozygous	JT45	-
chr14	167646	SNP	C	T	C_to_T	0,112	0.981	Homozygous	JT45	-
chr14	220652	SNP	C	T	C_to_T	0,98	0.969	Homozygous	JT45	-
chr14	239936	SNP	C	T	C_to_T	'3,119'	0.962	Homozygous	JT45	-
chr14	245335	SNP	C	T	C_to_T	0,118	0.985	Homozygous	JT45	-
chr14	425061	SNP	C	T	C_to_T	0,104	0.995	Homozygous	JT45	-
chr14	457326	SNP	C	T	C_to_T	0,87	0.973	Homozygous	JT45	-
chr14	553223	SNP	C	T	C_to_T	0,114	0.956	Homozygous	JT45	-
chr15	235429	SNP	C	T	C_to_T	0,129	0.983	Homozygous	JT45	-
chr15	377833	SNP	C	T	C_to_T	0,104	0.971	Homozygous	JT45	-
chr15	470736	SNP	C	T	C_to_T	0,93	0.984	Homozygous	JT45	-
chr15	573037	SNP	C	T	C_to_T	0,82	0.994	Homozygous	JT45	-
chr15	580102	SNP	C	T	C_to_T	0,81	1	Homozygous	JT45	-
chr15	639873	SNP	C	T	C_to_T	0,108	0.978	Homozygous	JT45	-
chr15	657167	SNP	C	T	C_to_T	0,109	0.977	Homozygous	JT45	-
chr15	690364	SNP	C	T	C_to_T	0,90	0.994	Homozygous	JT45	-
chr15	710245	SNP	C	T	C_to_T	0,106	0.995	Homozygous	JT45	-
chr15	953923	SNP	C	T	C_to_T	0,90	0.981	Homozygous	JT45	-
chr15	960808	SNP	C	T	C_to_T	0,85	0.97	Homozygous	JT45	-
chr16	41091	SNP	C	T	C_to_T	0,120	0.99	Homozygous	JT45	-
chr16	120838	SNP	C	T	C_to_T	0,91	0.962	Homozygous	JT45	-
chr16	125964	SNP	C	T	C_to_T	0,92	0.988	Homozygous	JT45	-
chr16	207952	SNP	C	T	C_to_T	0,89	1	Homozygous	JT45	-
chr16	246875	SNP	C	T	C_to_T	0,83	0.981	Homozygous	JT45	-
chr16	250291	SNP	C	T	C_to_T	0,102	0.994	Homozygous	JT45	-
chr16	645828	SNP	C	T	C_to_T	0,97	0.978	Homozygous	JT45	-
chr16	694968	SNP	C	T	C_to_T	0,99	0.979	Homozygous	JT45	-
chr16	731565	SNP	C	T	C_to_T	0,75	0.992	Homozygous	JT45	-
chr16	822442	SNP	C	T	C_to_T	0,128	0.992	Homozygous	JT45	-
chr2	36650	SNP	C	T	C_to_T	0,147	0.983	Homozygous	JT46	-
chr2	550832	SNP	C	T	C_to_T	0,116	0.986	Homozygous	JT46	-
chr2	684889	SNP	C	T	C_to_T	0,121	0.995	Homozygous	JT46	-
chr2	687176	SNP	C	T	C_to_T	0,157	0.989	Homozygous	JT46	-
chr3	155466	SNP	C	T	C_to_T	'138,181'	0.564	Heterozygous	JT46	-
chr3	158870	SNP	C	T	C_to_T	'157,177'	0.529	Heterozygous	JT46	-
chr3	159707	SNP	C	T	C_to_T	'175,121'	0.411	Heterozygous	JT46	-
chr3	160619	SNP	C	T	C_to_T	'157,167'	0.516	Heterozygous	JT46	-
chr3	165082	SNP	C	T	C_to_T	'160,138'	0.464	Heterozygous	JT46	-
chr3	169621	SNP	C	T	C_to_T	'180,170'	0.486	Heterozygous	JT46	-
chr3	174883	SNP	C	T	C_to_T	'118,125'	0.515	Heterozygous	JT46	-
chr3	176770	SNP	C	T	C_to_T	'151,124'	0.454	Heterozygous	JT46	-
chr3	178199	SNP	C	T	C_to_T	'142,171'	0.545	Heterozygous	JT46	-
chr3	182024	SNP	C	T	C_to_T	'173,171'	0.497	Heterozygous	JT46	-
chr3	184341	SNP	C	T	C_to_T	'194,186'	0.49	Heterozygous	JT46	-
chr3	185598	SNP	C	T	C_to_T	'171,174'	0.504	Heterozygous	JT46	-
chr3	186361	SNP	C	T	C_to_T	'140,146'	0.509	Heterozygous	JT46	-
chr3	190581	SNP	C	T	C_to_T	'159,158'	0.498	Heterozygous	JT46	-
chr3	193639	SNP	C	T	C_to_T	'181,178'	0.497	Heterozygous	JT46	-
chr3	194739	SNP	C	T	C_to_T	'158,149'	0.487	Heterozygous	JT46	-
chr3	195268	SNP	C	T	C_to_T	'174,154'	0.472	Heterozygous	JT46	-
chr3	196547	SNP	C	T	C_to_T	'162,172'	0.514	Heterozygous	JT46	-
chr3	198550	SNP	C	T	C_to_T	'150,183'	0.548	Heterozygous	JT46	-
chr3	204097	SNP	C	T	C_to_T	'148,176'	0.541	Heterozygous	JT46	-
chr3	211077	SNP	C	T	C_to_T	'162,150'	0.482	Heterozygous	JT46	-
chr3	211772	SNP	C	T	C_to_T	'191,169'	0.469	Heterozygous	JT46	-
chr3	212888	SNP	C	T	C_to_T	'217,192'	0.469	Heterozygous	JT46	-
chr3	213931	SNP	C	T	C_to_T	'139,134'	0.49	Heterozygous	JT46	-
chr3	215875	SNP	C	T	C_to_T	'158,160'	0.504	Heterozygous	JT46	-
chr3	215977	SNP	C	T	C_to_T	'153,140'	0.48	Heterozygous	JT46	-
chr3	220857	SNP	C	T	C_to_T	'168,154'	0.479	Heterozygous	JT46	-
chr3	222613	SNP	C	T	C_to_T	'147,146'	0.499	Heterozygous	JT46	-
chr3	229280	SNP	C	T	C_to_T	'139,175'	0.555	Heterozygous	JT46	-
chr3	229781	SNP	C	T	C_to_T	'166,161'	0.492	Heterozygous	JT46	-
chr3	233142	SNP	C	T	C_to_T	'170,157'	0.483	Heterozygous	JT46	-
chr3	233784	SNP	C	T	C_to_T	'140,151'	0.518	Heterozygous	JT46	-
chr3	234663	SNP	C	T	C_to_T	'137,157'	0.534	Heterozygous	JT46	-
chr3	235151	SNP	C	T	C_to_T	'211,147'	0.413	Heterozygous	JT46	-
chr3	239273	SNP	C	T	C_to_T	'183,131'	0.419	Heterozygous	JT46	-
chr3	239294	SNP	C	T	C_to_T	'188,131'	0.414	Heterozygous	JT46	-
chr3	239605	SNP	C	T	C_to_T	'167,184'	0.523	Heterozygous	JT46	-
chr3	241418	SNP	C	T	C_to_T	'176,174'	0.496	Heterozygous	JT46	-
chr3	241960	SNP	C	T	C_to_T	'159,170'	0.516	Heterozygous	JT46	-
chr3	244321	SNP	C	T	C_to_T	'142,154'	0.52	Heterozygous	JT46	-
chr3	247835	SNP	C	T	C_to_T	'149,190'	0.559	Heterozygous	JT46	-
chr3	248423	SNP	C	T	C_to_T	'212,175'	0.453	Heterozygous	JT46	-
chr3	248668	SNP	C	T	C_to_T	'182,158'	0.466	Heterozygous	JT46	-
chr3	248924	SNP	C	T	C_to_T	'171,181'	0.513	Heterozygous	JT46	-
chr3	249127	SNP	C	T	C_to_T	'150,148'	0.496	Heterozygous	JT46	-
chr3	249595	SNP	C	T	C_to_T	'170,188'	0.523	Heterozygous	JT46	-
chr3	249917	SNP	C	T	C_to_T	'171,170'	0.499	Heterozygous	JT46	-
chr3	251826	SNP	C	T	C_to_T	'146,158'	0.518	Heterozygous	JT46	-
chr3	255425	SNP	C	T	C_to_T	'158,162'	0.506	Heterozygous	JT46	-
chr3	256114	SNP	C	T	C_to_T	'175,149'	0.459	Heterozygous	JT46	-
chr3	265935	SNP	C	T	C_to_T	'173,189'	0.522	Heterozygous	JT46	-
chr3	266101	SNP	C	T	C_to_T	'153,150'	0.496	Heterozygous	JT46	-
chr3	267807	SNP	C	T	C_to_T	'159,154'	0.491	Heterozygous	JT46	-
chr3	267939	SNP	C	T	C_to_T	'163,156'	0.488	Heterozygous	JT46	-
chr3	268650	SNP	C	T	C_to_T	'166,170'	0.505	Heterozygous	JT46	-
chr3	271297	SNP	C	T	C_to_T	'131,136'	0.509	Heterozygous	JT46	-
chr3	275235	SNP	C	T	C_to_T	'164,142'	0.463	Heterozygous	JT46	-
chr3	281891	SNP	C	T	C_to_T	'173,160'	0.48	Heterozygous	JT46	-
chr3	281905	SNP	C	T	C_to_T	'163,173'	0.514	Heterozygous	JT46	-
chr3	283400	SNP	C	T	C_to_T	'159,163'	0.507	Heterozygous	JT46	-
chr3	285310	SNP	C	T	C_to_T	'167,152'	0.477	Heterozygous	JT46	-
chr3	286790	SNP	C	T	C_to_T	'172,166'	0.493	Heterozygous	JT46	-
chr3	288606	SNP	C	T	C_to_T	'149,124'	0.456	Heterozygous	JT46	-
chr5	240034	SNP	C	T	C_to_T	0,170	0.991	Homozygous	JT46	-
chr6	54950	SNP	C	T	C_to_T	0,135	0.959	Homozygous	JT46	-
chr7	227922	SNP	C	T	C_to_T	0,146	0.989	Homozygous	JT46	-
chr7	802155	SNP	C	T	C_to_T	0,111	0.977	Homozygous	JT46	-
chr8	446207	SNP	C	T	C_to_T	0,145	0.961	Homozygous	JT46	-
chr10	67353	SNP	C	T	C_to_T	0,158	1	Homozygous	JT46	-
chr10	380391	SNP	C	T	C_to_T	0,128	0.991	Homozygous	JT46	-
chr10	624812	SNP	C	T	C_to_T	0,156	0.975	Homozygous	JT46	-
chr10	685177	SNP	C	T	C_to_T	0,160	0.982	Homozygous	JT46	-
chr13	216381	SNP	C	T	C_to_T	0,148	0.985	Homozygous	JT46	-
chr13	590212	SNP	C	T	C_to_T	0,121	0.983	Homozygous	JT46	-
chr14	579049	SNP	C	T	C_to_T	0,126	0.966	Homozygous	JT46	-
chr14	591003	SNP	C	T	C_to_T	0,114	0.987	Homozygous	JT46	-
chr14	652520	SNP	C	T	C_to_T	0,165	0.981	Homozygous	JT46	-
chr15	968843	SNP	C	T	C_to_T	0,196	0.982	Homozygous	JT46	-
chr16	135732	SNP	C	T	C_to_T	0,115	0.982	Homozygous	JT46	-
chr16	174988	SNP	C	T	C_to_T	0,152	0.986	Homozygous	JT46	-
chr16	375413	SNP	C	T	C_to_T	0,149	0.977	Homozygous	JT46	-
chr16	657350	SNP	C	T	C_to_T	0,132	0.995	Homozygous	JT46	-
chr3	155709	SNP	C	T	C_to_T	60,56	0.483	Heterozygous	JT15	+
chr3	157394	SNP	C	A	C_to_A	81,85	0.51	Heterozygous	JT15	+
chr3	159104	SNP	C	T	C_to_T	60,66	0.521	Heterozygous	JT15	+
chr2	13993	SNP	C	T	C_to_T	0,130	0.968	Homozygous	JT54	-
chr2	455465	SNP	C	T	C_to_T	59,57	0.492	Heterozygous	JT54	-
chr2	473101	SNP	C	T	C_to_T	0,113	0.99	Homozygous	JT54	-
chr3	157042	SNP	C	T	C_to_T	'123,135'	0.523	Heterozygous	JT54	-
chr3	157833	SNP	C	T	C_to_T	'127,128'	0.501	Heterozygous	JT54	-
chr3	291038	SNP	C	T	C_to_T	'137,133'	0.493	Heterozygous	JT54	-
chr3	292848	SNP	C	T	C_to_T	'130,156'	0.543	Heterozygous	JT54	-
chr3	293105	SNP	C	T	C_to_T	'128,152'	0.542	Heterozygous	JT54	-
chr3	296331	SNP	C	T	C_to_T	'132,133'	0.503	Heterozygous	JT54	-
chr3	298728	SNP	C	T	C_to_T	'133,128'	0.491	Heterozygous	JT54	-
chr4	131376	SNP	C	T	C_to_T	0,134	0.967	Homozygous	JT54	-
chr4	362506	SNP	C	T	C_to_T	0,147	0.971	Homozygous	JT54	-
chr4	1338007	SNP	C	T	C_to_T	0,113	0.979	Homozygous	JT54	-
chr5	297751	SNP	C	T	C_to_T	0,101	0.985	Homozygous	JT54	-
chr6	256892	SNP	C	T	C_to_T	0,146	0.982	Homozygous	JT54	-
chr7	266723	SNP	C	T	C_to_T	0,83	0.995	Homozygous	JT54	-
chr7	529190	SNP	C	T	C_to_T	0,118	0.992	Homozygous	JT54	-
chr7	575785	SNP	C	T	C_to_T	0,106	0.985	Homozygous	JT54	-
chr8	357474	SNP	C	T	C_to_T	0,97	0.974	Homozygous	JT54	-
chr11	431680	SNP	C	T	C_to_T	0,125	0.984	Homozygous	JT54	-
chr11	490852	SNP	C	T	C_to_T	0,127	0.977	Homozygous	JT54	-
chr13	889390	SNP	C	T	C_to_T	0,135	0.988	Homozygous	JT54	-
chr15	424688	SNP	C	T	C_to_T	0,107	0.986	Homozygous	JT54	-
chr15	882566	SNP	C	T	C_to_T	0,67	0.998	Homozygous	JT54	-
chr16	464272	SNP	C	T	C_to_T	0,121	0.94	Homozygous	JT54	-
chr3	193085	SNP	C	G	C_to_G	'162,128'	0.445	Heterozygous	JT37	+
chr3	215143	SNP	C	G	C_to_G	0,333	0.985	Homozygous	JT37	+
chr3	221544	SNP	C	T	C_to_T	0,361	0.991	Homozygous	JT37	+
chr3	237690	SNP	C	T	C_to_T	0,277	0.973	Homozygous	JT37	+
chr3	243887	SNP	C	G	C_to_G	0,337	0.993	Homozygous	JT37	+
chr3	247414	SNP	C	T	C_to_T	0,332	0.986	Homozygous	JT37	+
chr3	289868	SNP	C	T	C_to_T	'2,414'	0.986	Homozygous	JT37	+
chr2	799193	SNP	C	T	C_to_T	'313,172'	0.361	Heterozygous	JT25	+
chr3	252062	SNP	C	T	C_to_T	0,344	0.981	Homozygous	JT25	+
chr3	260472	SNP	C	G	C_to_G	0,281	0.975	Homozygous	JT25	+
chr3	266892	SNP	C	T	C_to_T	'158,141'	0.474	Heterozygous	JT25	+
chr3	273868	SNP	C	G	C_to_G	'150,139'	0.481	Heterozygous	JT25	+
chr3	278059	SNP	C	T	C_to_T	'143,146'	0.505	Heterozygous	JT25	+
chr3	301893	SNP	C	T	C_to_T	'316,185'	0.371	Heterozygous	JT25	+
chr7	1063612	SNP	C	T	C_to_T	'269,157'	0.376	Heterozygous	JT25	+
chr2	45539	SNP	C	T	C_to_T	0,114	0.988	Homozygous	JT47	-
chr2	270107	SNP	C	T	C_to_T	0,130	0.985	Homozygous	JT47	-
chr2	381591	SNP	C	T	C_to_T	0,124	0.982	Homozygous	JT47	-
chr2	418980	SNP	C	T	C_to_T	0,118	0.993	Homozygous	JT47	-
chr2	473110	SNP	C	T	C_to_T	0,82	0.982	Homozygous	JT47	-
chr3	134007	SNP	C	T	C_to_T	'89,125'	0.582	Heterozygous	JT47	-
chr3	182923	SNP	C	T	C_to_T	'143,135'	0.485	Heterozygous	JT47	-
chr3	184140	SNP	C	T	C_to_T	'137,121'	0.47	Heterozygous	JT47	-
chr3	190632	SNP	C	T	C_to_T	'130,123'	0.483	Heterozygous	JT47	-
chr3	191013	SNP	C	T	C_to_T	117,94	0.447	Heterozygous	JT47	-
chr3	201614	SNP	C	T	C_to_T	112,89	0.445	Heterozygous	JT47	-
chr3	204874	SNP	C	T	C_to_T	'126,144'	0.531	Heterozygous	JT47	-
chr3	205966	SNP	C	T	C_to_T	'134,140'	0.51	Heterozygous	JT47	-
chr3	211581	SNP	C	T	C_to_T	'157,119'	0.436	Heterozygous	JT47	-
chr3	217498	SNP	C	T	C_to_T	'158,141'	0.472	Heterozygous	JT47	-
chr3	218343	SNP	C	T	C_to_T	'126,121'	0.489	Heterozygous	JT47	-
chr3	219516	SNP	C	T	C_to_T	'142,161'	0.53	Heterozygous	JT47	-
chr3	220166	SNP	C	T	C_to_T	'129,129'	0.497	Heterozygous	JT47	-
chr3	226339	SNP	C	T	C_to_T	114,94	0.454	Heterozygous	JT47	-
chr3	226940	SNP	C	T	C_to_T	'128,119'	0.484	Heterozygous	JT47	-
chr3	232619	SNP	C	T	C_to_T	'135,128'	0.484	Heterozygous	JT47	-
chr3	234275	SNP	C	T	C_to_T	'114,131'	0.525	Heterozygous	JT47	-
chr3	240694	SNP	C	T	C_to_T	'97,132'	0.573	Heterozygous	JT47	-
chr3	247483	SNP	C	T	C_to_T	'129,136'	0.514	Heterozygous	JT47	-
chr3	248002	SNP	C	T	C_to_T	'141,116'	0.452	Heterozygous	JT47	-
chr3	249092	SNP	C	T	C_to_T	'123,108'	0.469	Heterozygous	JT47	-
chr3	254643	SNP	C	T	C_to_T	'121,125'	0.51	Heterozygous	JT47	-
chr3	263275	SNP	C	T	C_to_T	'140,148'	0.514	Heterozygous	JT47	-
chr3	269250	SNP	C	T	C_to_T	'125,129'	0.508	Heterozygous	JT47	-
chr3	270436	SNP	C	T	C_to_T	'125,108'	0.465	Heterozygous	JT47	-
chr3	277439	SNP	C	T	C_to_T	'131,118'	0.475	Heterozygous	JT47	-
chr3	280519	SNP	C	T	C_to_T	'133,126'	0.488	Heterozygous	JT47	-
chr3	288662	SNP	C	T	C_to_T	'126,127'	0.502	Heterozygous	JT47	-
chr3	295291	SNP	C	T	C_to_T	'118,118'	0.5	Heterozygous	JT47	-
chr4	1149906	SNP	C	T	C_to_T	0,86	0.992	Homozygous	JT47	-
chr4	1403494	SNP	C	T	C_to_T	0,125	0.991	Homozygous	JT47	-
chr4	1496796	SNP	C	T	C_to_T	0,120	0.976	Homozygous	JT47	-
chr7	33409	SNP	C	T	C_to_T	0,94	0.999	Homozygous	JT47	-
chr7	39780	SNP	C	T	C_to_T	0,104	0.99	Homozygous	JT47	-
chr7	423244	SNP	C	T	C_to_T	0,96	0.99	Homozygous	JT47	-
chr7	782924	SNP	C	T	C_to_T	0,101	0.994	Homozygous	JT47	-
chr8	139185	SNP	C	T	C_to_T	0,128	0.992	Homozygous	JT47	-
chr8	172883	SNP	C	T	C_to_T	'2,135'	0.969	Homozygous	JT47	-
chr8	292295	SNP	C	T	C_to_T	0,84	0.975	Homozygous	JT47	-
chr9	353914	SNP	C	T	C_to_T	0,116	0.99	Homozygous	JT47	-
chr10	81476	SNP	C	T	C_to_T	0,89	0.983	Homozygous	JT47	-
chr10	104047	SNP	C	T	C_to_T	0,112	0.993	Homozygous	JT47	-
chr10	186938	SNP	C	T	C_to_T	0,93	0.965	Homozygous	JT47	-
chr11	18867	SNP	C	T	C_to_T	0,87	0.981	Homozygous	JT47	-
chr11	379618	SNP	C	T	C_to_T	0,86	0.993	Homozygous	JT47	-
chr11	383585	SNP	C	T	C_to_T	0,115	0.995	Homozygous	JT47	-
chr11	475642	SNP	C	T	C_to_T	0,115	0.994	Homozygous	JT47	-
chr12	500674	SNP	C	T	C_to_T	0,95	0.965	Homozygous	JT47	-
chr12	532344	SNP	C	T	C_to_T	0,103	0.983	Homozygous	JT47	-
chr12	547181	SNP	C	T	C_to_T	0,84	0.988	Homozygous	JT47	-
chr12	573657	SNP	C	T	C_to_T	0,108	1	Homozygous	JT47	-
chr13	147422	SNP	C	T	C_to_T	0,97	0.946	Homozygous	JT47	-
chr14	220369	SNP	C	T	C_to_T	0,119	0.978	Homozygous	JT47	-
chr14	576214	SNP	C	T	C_to_T	0,115	0.999	Homozygous	JT47	-
chr14	576325	SNP	C	T	C_to_T	0,98	0.984	Homozygous	JT47	-
chr14	578999	SNP	C	T	C_to_T	0,131	0.986	Homozygous	JT47	-
chr14	579148	SNP	C	T	C_to_T	0,108	0.981	Homozygous	JT47	-
chr16	11386	SNP	C	T	C_to_T	0,18	1	Homozygous	JT47	-
chr16	14609	SNP	C	T	C_to_T	0,113	0.978	Homozygous	JT47	-
chr16	659111	SNP	C	T	C_to_T	0,110	0.974	Homozygous	JT47	-
chr16	710021	SNP	C	T	C_to_T	0,113	0.989	Homozygous	JT47	-
chr16	828904	SNP	C	T	C_to_T	0,143	0.991	Homozygous	JT47	-
chr3	231455	SNP	C	T	C_to_T	'128,143'	0.525	Heterozygous	JT29	+
chr3	252427	SNP	C	T	C_to_T	'138,136'	0.497	Heterozygous	JT29	+
chr2	722881	SNP	C	T	C_to_T	0,109	0.981	Homozygous	JT27	+
chr3	233530	SNP	C	T	C_to_T	0,210	0.988	Homozygous	JT27	+
chr3	254447	SNP	C	A	C_to_A	0,247	0.984	Homozygous	JT27	+
chr3	259866	SNP	C	T	C_to_T	0,245	0.979	Homozygous	JT27	+
chr3	294642	SNP	C	T	C_to_T	0,282	0.972	Homozygous	JT27	+
chr3	297099	SNP	C	G	C_to_G	0,269	0.975	Homozygous	JT27	+
chr3	298596	SNP	C	T	C_to_T	0,256	0.973	Homozygous	JT27	+
chr3	157520	SNP	C	G	C_to_G	'107,145'	0.572	Heterozygous	JT22	+
chr3	182019	SNP	C	T	C_to_T	'85,135'	0.609	Heterozygous	JT22	+
chr3	249220	SNP	C	G	C_to_G	'122,116'	0.487	Heterozygous	JT22	+
chr3	262399	SNP	C	G	C_to_G	'128,118'	0.48	Heterozygous	JT22	+
chr3	139794	SNP	C	T	C_to_T	'110,107'	0.493	Heterozygous	JT32	+
chr3	267843	SNP	C	G	C_to_G	0,172	0.988	Homozygous	JT32	+
chr3	294132	SNP	C	G	C_to_G	0,218	0.989	Homozygous	JT32	+
chr7	318123	SNP	C	G	C_to_G	0,83	0.97	Homozygous	JT32	+
chr2	29267	SNP	C	T	C_to_T	0,56	0.979	Homozygous	JT50	-
chr2	87959	SNP	C	T	C_to_T	7,33	0.8	Heterozygous	JT50	-
chr2	140851	SNP	C	T	C_to_T	0,57	0.973	Homozygous	JT50	-
chr2	350251	SNP	C	T	C_to_T	9,43	0.802	Heterozygous	JT50	-
chr2	473028	SNP	C	T	C_to_T	17,26	0.599	Heterozygous	JT50	-
chr2	726072	SNP	C	T	C_to_T	17,44	0.714	Heterozygous	JT50	-
chr2	745116	SNP	C	T	C_to_T	0,50	0.988	Homozygous	JT50	-
chr3	25604	SNP	C	T	C_to_T	34,47	0.578	Heterozygous	JT50	-
chr3	47414	SNP	C	T	C_to_T	90,88	0.494	Heterozygous	JT50	-
chr3	145404	SNP	C	T	C_to_T	49,45	0.48	Heterozygous	JT50	-
chr3	145478	SNP	C	T	C_to_T	35,47	0.572	Heterozygous	JT50	-
chr3	149451	SNP	C	T	C_to_T	39,41	0.51	Heterozygous	JT50	-
chr3	152063	SNP	C	T	C_to_T	43,32	0.434	Heterozygous	JT50	-
chr3	155623	SNP	C	T	C_to_T	52,60	0.535	Heterozygous	JT50	-
chr3	158300	SNP	C	T	C_to_T	57,63	0.524	Heterozygous	JT50	-
chr3	159387	SNP	C	T	C_to_T	50,69	0.576	Heterozygous	JT50	-
chr3	163925	SNP	C	T	C_to_T	50,60	0.542	Heterozygous	JT50	-
chr3	165374	SNP	C	T	C_to_T	65,73	0.529	Heterozygous	JT50	-
chr3	167809	SNP	C	T	C_to_T	88,74	0.459	Heterozygous	JT50	-
chr3	169125	SNP	C	T	C_to_T	70,60	0.461	Heterozygous	JT50	-
chr3	169471	SNP	C	T	C_to_T	60,54	0.474	Heterozygous	JT50	-
chr3	169841	SNP	C	T	C_to_T	46,58	0.555	Heterozygous	JT50	-
chr3	169884	SNP	C	T	C_to_T	47,57	0.545	Heterozygous	JT50	-
chr3	169981	SNP	C	T	C_to_T	42,46	0.522	Heterozygous	JT50	-
chr3	174927	SNP	C	T	C_to_T	50,39	0.442	Heterozygous	JT50	-
chr3	175899	SNP	C	T	C_to_T	47,41	0.468	Heterozygous	JT50	-
chr3	176475	SNP	C	T	C_to_T	61,41	0.405	Heterozygous	JT50	-
chr3	177093	SNP	C	T	C_to_T	50,57	0.533	Heterozygous	JT50	-
chr3	178375	SNP	C	T	C_to_T	52,57	0.522	Heterozygous	JT50	-
chr3	179086	SNP	C	T	C_to_T	39,49	0.554	Heterozygous	JT50	-
chr3	179579	SNP	C	T	C_to_T	59,57	0.492	Heterozygous	JT50	-
chr3	182007	SNP	C	T	C_to_T	57,58	0.503	Heterozygous	JT50	-
chr3	182404	SNP	C	T	C_to_T	51,55	0.519	Heterozygous	JT50	-
chr3	183142	SNP	C	T	C_to_T	58,58	0.499	Heterozygous	JT50	-
chr3	183350	SNP	C	T	C_to_T	81,56	0.41	Heterozygous	JT50	-
chr3	183794	SNP	C	T	C_to_T	47,64	0.574	Heterozygous	JT50	-
chr3	184258	SNP	C	T	C_to_T	28,43	0.601	Heterozygous	JT50	-
chr3	184446	SNP	C	T	C_to_T	48,38	0.448	Heterozygous	JT50	-
chr3	185046	SNP	C	T	C_to_T	57,69	0.544	Heterozygous	JT50	-
chr3	186688	SNP	C	T	C_to_T	44,59	0.572	Heterozygous	JT50	-
chr3	188193	SNP	C	T	C_to_T	47,50	0.517	Heterozygous	JT50	-
chr3	190182	SNP	C	T	C_to_T	51,54	0.514	Heterozygous	JT50	-
chr3	194063	SNP	C	T	C_to_T	53,38	0.418	Heterozygous	JT50	-
chr3	195144	SNP	C	T	C_to_T	62,56	0.476	Heterozygous	JT50	-
chr3	195173	SNP	C	T	C_to_T	65,49	0.434	Heterozygous	JT50	-
chr3	195538	SNP	C	T	C_to_T	49,60	0.548	Heterozygous	JT50	-
chr3	196007	SNP	C	T	C_to_T	49,47	0.49	Heterozygous	JT50	-
chr3	202249	SNP	C	T	C_to_T	61,72	0.539	Heterozygous	JT50	-
chr3	202315	SNP	C	T	C_to_T	67,70	0.511	Heterozygous	JT50	-
chr3	203284	SNP	C	T	C_to_T	49,58	0.54	Heterozygous	JT50	-
chr3	205295	SNP	C	T	C_to_T	42,44	0.512	Heterozygous	JT50	-
chr3	205416	SNP	C	T	C_to_T	42,35	0.456	Heterozygous	JT50	-
chr3	205861	SNP	C	T	C_to_T	96,87	0.488	Heterozygous	JT50	-
chr3	206780	SNP	C	T	C_to_T	50,58	0.533	Heterozygous	JT50	-
chr3	207332	SNP	C	T	C_to_T	62,83	0.57	Heterozygous	JT50	-
chr3	208070	SNP	C	T	C_to_T	77,85	0.525	Heterozygous	JT50	-
chr3	208820	SNP	C	T	C_to_T	42,60	0.585	Heterozygous	JT50	-
chr3	210449	SNP	C	T	C_to_T	60,65	0.52	Heterozygous	JT50	-
chr3	210897	SNP	C	T	C_to_T	67,61	0.477	Heterozygous	JT50	-
chr3	213613	SNP	C	T	C_to_T	71,64	0.476	Heterozygous	JT50	-
chr3	213767	SNP	C	T	C_to_T	49,43	0.47	Heterozygous	JT50	-
chr3	214357	SNP	C	T	C_to_T	49,71	0.591	Heterozygous	JT50	-
chr3	215815	SNP	C	T	C_to_T	76,62	0.453	Heterozygous	JT50	-
chr3	217375	SNP	C	T	C_to_T	77,85	0.523	Heterozygous	JT50	-
chr3	219431	SNP	C	T	C_to_T	66,77	0.536	Heterozygous	JT50	-
chr3	220659	SNP	C	T	C_to_T	76,63	0.455	Heterozygous	JT50	-
chr3	223296	SNP	C	T	C_to_T	95,60	0.387	Heterozygous	JT50	-
chr3	228790	SNP	C	T	C_to_T	58,59	0.504	Heterozygous	JT50	-
chr3	229038	SNP	C	T	C_to_T	48,39	0.453	Heterozygous	JT50	-
chr3	229913	SNP	C	T	C_to_T	53,54	0.506	Heterozygous	JT50	-
chr3	231048	SNP	C	T	C_to_T	50,55	0.524	Heterozygous	JT50	-
chr3	234000	SNP	C	T	C_to_T	58,50	0.463	Heterozygous	JT50	-
chr3	236324	SNP	C	T	C_to_T	87,89	0.504	Heterozygous	JT50	-
chr3	238224	SNP	C	T	C_to_T	41,57	0.581	Heterozygous	JT50	-
chr3	239113	SNP	C	T	C_to_T	68,53	0.437	Heterozygous	JT50	-
chr3	239894	SNP	C	T	C_to_T	66,65	0.496	Heterozygous	JT50	-
chr3	241640	SNP	C	T	C_to_T	67,52	0.439	Heterozygous	JT50	-
chr3	244736	SNP	C	T	C_to_T	58,53	0.479	Heterozygous	JT50	-
chr3	246549	SNP	C	T	C_to_T	69,58	0.459	Heterozygous	JT50	-
chr3	246625	SNP	C	T	C_to_T	77,64	0.456	Heterozygous	JT50	-
chr3	247951	SNP	C	T	C_to_T	72,62	0.463	Heterozygous	JT50	-
chr3	248616	SNP	C	T	C_to_T	64,39	0.382	Heterozygous	JT50	-
chr3	250833	SNP	C	T	C_to_T	59,63	0.518	Heterozygous	JT50	-
chr3	252029	SNP	C	T	C_to_T	86,56	0.395	Heterozygous	JT50	-
chr3	252335	SNP	C	T	C_to_T	51,40	0.441	Heterozygous	JT50	-
chr3	254556	SNP	C	T	C_to_T	34,35	0.505	Heterozygous	JT50	-
chr3	257733	SNP	C	T	C_to_T	61,62	0.503	Heterozygous	JT50	-
chr3	259742	SNP	C	T	C_to_T	73,82	0.527	Heterozygous	JT50	-
chr3	259829	SNP	C	T	C_to_T	66,77	0.535	Heterozygous	JT50	-
chr3	260441	SNP	C	T	C_to_T	57,53	0.483	Heterozygous	JT50	-
chr3	260819	SNP	C	T	C_to_T	31,42	0.572	Heterozygous	JT50	-
chr3	263133	SNP	C	T	C_to_T	70,49	0.414	Heterozygous	JT50	-
chr3	263577	SNP	C	T	C_to_T	77,87	0.528	Heterozygous	JT50	-
chr3	265854	SNP	C	T	C_to_T	67,95	0.582	Heterozygous	JT50	-
chr3	268245	SNP	C	T	C_to_T	51,62	0.548	Heterozygous	JT50	-
chr3	268479	SNP	C	T	C_to_T	75,79	0.514	Heterozygous	JT50	-
chr3	271943	SNP	C	T	C_to_T	61,48	0.445	Heterozygous	JT50	-
chr3	274210	SNP	C	T	C_to_T	55,53	0.491	Heterozygous	JT50	-
chr3	276262	SNP	C	T	C_to_T	55,53	0.491	Heterozygous	JT50	-
chr3	277220	SNP	C	T	C_to_T	44,67	0.602	Heterozygous	JT50	-
chr3	294088	SNP	C	T	C_to_T	71,45	0.391	Heterozygous	JT50	-
chr3	295048	SNP	C	T	C_to_T	54,33	0.38	Heterozygous	JT50	-
chr3	295238	SNP	C	T	C_to_T	47,52	0.524	Heterozygous	JT50	-
chr3	296757	SNP	C	T	C_to_T	64,67	0.511	Heterozygous	JT50	-
chr3	298447	SNP	C	T	C_to_T	60,45	0.432	Heterozygous	JT50	-
chr4	61586	SNP	C	T	C_to_T	0,61	0.992	Homozygous	JT50	-
chr4	421772	SNP	C	T	C_to_T	2,45	0.943	Homozygous	JT50	-
chr4	767729	SNP	C	T	C_to_T	0,82	0.987	Homozygous	JT50	-
chr5	176018	SNP	C	T	C_to_T	29,18	0.385	Heterozygous	JT50	-
chr5	354167	SNP	C	T	C_to_T	0,53	0.998	Homozygous	JT50	-
chr7	48151	SNP	C	T	C_to_T	0,52	0.989	Homozygous	JT50	-
chr7	272900	SNP	C	T	C_to_T	0,42	0.988	Homozygous	JT50	-
chr7	516615	SNP	C	T	C_to_T	0,40	0.965	Homozygous	JT50	-
chr7	620411	SNP	C	T	C_to_T	0,66	1	Homozygous	JT50	-
chr7	872665	SNP	C	T	C_to_T	0,48	1	Homozygous	JT50	-
chr9	215552	SNP	C	T	C_to_T	0,51	0.998	Homozygous	JT50	-
chr10	113973	SNP	C	T	C_to_T	0,61	0.984	Homozygous	JT50	-
chr10	302723	SNP	C	T	C_to_T	11,36	0.766	Heterozygous	JT50	-
chr10	401135	SNP	C	T	C_to_T	0,45	1	Homozygous	JT50	-
chr10	504974	SNP	C	T	C_to_T	0,34	0.972	Homozygous	JT50	-
chr10	525467	SNP	C	T	C_to_T	19,22	0.538	Heterozygous	JT50	-
chr11	49852	SNP	C	T	C_to_T	0,32	0.997	Homozygous	JT50	-
chr11	302834	SNP	C	T	C_to_T	0,44	0.989	Homozygous	JT50	-
chr11	504727	SNP	C	T	C_to_T	0,45	1	Homozygous	JT50	-
chr12	234129	SNP	C	T	C_to_T	0,41	0.972	Homozygous	JT50	-
chr12	1028712	SNP	C	T	C_to_T	29,21	0.425	Heterozygous	JT50	-
chr14	200263	SNP	C	T	C_to_T	0,74	0.985	Homozygous	JT50	-
chr15	96617	SNP	C	T	C_to_T	0,64	0.978	Homozygous	JT50	-
chr15	552834	SNP	C	T	C_to_T	0,51	0.979	Homozygous	JT50	-
chr16	245675	SNP	C	T	C_to_T	0,36	0.974	Homozygous	JT50	-
chr16	678758	SNP	C	T	C_to_T	0,48	0.971	Homozygous	JT50	-
chr16	829692	SNP	C	T	C_to_T	0,32	0.93	Homozygous	JT50	-
chr16	831209	SNP	C	T	C_to_T	0,62	0.97	Homozygous	JT50	-
chr3	234275	SNP	C	G	C_to_G	'160,135'	0.459	Heterozygous	JT23	+
chr15	170123	SNP	C	T	C_to_T	0,110	0.987	Homozygous	JT9	+
chr2	794540	SNP	C	T	C_to_T	0,62	0.984	Homozygous	JT58	-
chr3	154962	SNP	C	T	C_to_T	80,52	0.399	Heterozygous	JT58	-
chr3	155342	SNP	C	T	C_to_T	59,58	0.497	Heterozygous	JT58	-
chr3	158583	SNP	C	T	C_to_T	66,64	0.492	Heterozygous	JT58	-
chr3	163141	SNP	C	T	C_to_T	43,66	0.604	Heterozygous	JT58	-
chr3	170793	SNP	C	T	C_to_T	66,56	0.461	Heterozygous	JT58	-
chr3	170975	SNP	C	T	C_to_T	49,62	0.558	Heterozygous	JT58	-
chr3	174015	SNP	C	T	C_to_T	64,50	0.44	Heterozygous	JT58	-
chr3	175096	SNP	C	T	C_to_T	45,56	0.553	Heterozygous	JT58	-
chr3	177891	SNP	C	T	C_to_T	50,51	0.506	Heterozygous	JT58	-
chr3	182810	SNP	C	T	C_to_T	61,60	0.496	Heterozygous	JT58	-
chr3	183803	SNP	C	T	C_to_T	70,72	0.506	Heterozygous	JT58	-
chr3	186608	SNP	C	T	C_to_T	53,59	0.524	Heterozygous	JT58	-
chr3	191994	SNP	C	T	C_to_T	63,73	0.535	Heterozygous	JT58	-
chr3	194090	SNP	C	T	C_to_T	55,52	0.486	Heterozygous	JT58	-
chr3	194823	SNP	C	T	C_to_T	64,53	0.455	Heterozygous	JT58	-
chr3	194852	SNP	C	T	C_to_T	71,48	0.406	Heterozygous	JT58	-
chr3	198583	SNP	C	T	C_to_T	72,63	0.468	Heterozygous	JT58	-
chr3	199605	SNP	C	T	C_to_T	31,41	0.566	Heterozygous	JT58	-
chr3	207021	SNP	C	T	C_to_T	78,61	0.442	Heterozygous	JT58	-
chr3	213716	SNP	C	T	C_to_T	64,68	0.514	Heterozygous	JT58	-
chr3	214006	SNP	C	T	C_to_T	50,51	0.505	Heterozygous	JT58	-
chr3	214729	SNP	C	T	C_to_T	59,96	0.615	Heterozygous	JT58	-
chr3	219447	SNP	C	T	C_to_T	0,141	0.977	Homozygous	JT58	-
chr3	220249	SNP	C	T	C_to_T	63,68	0.518	Heterozygous	JT58	-
chr3	220484	SNP	C	T	C_to_T	47,68	0.59	Heterozygous	JT58	-
chr3	224246	SNP	C	T	C_to_T	54,65	0.543	Heterozygous	JT58	-
chr3	227198	SNP	C	T	C_to_T	74,53	0.421	Heterozygous	JT58	-
chr3	227965	SNP	C	T	C_to_T	81,50	0.386	Heterozygous	JT58	-
chr3	231485	SNP	C	T	C_to_T	56,69	0.55	Heterozygous	JT58	-
chr3	232272	SNP	C	T	C_to_T	70,53	0.432	Heterozygous	JT58	-
chr3	241693	SNP	C	T	C_to_T	74,54	0.424	Heterozygous	JT58	-
chr3	242671	SNP	C	T	C_to_T	60,44	0.425	Heterozygous	JT58	-
chr3	244049	SNP	C	T	C_to_T	63,64	0.504	Heterozygous	JT58	-
chr3	244544	SNP	C	T	C_to_T	68,52	0.436	Heterozygous	JT58	-
chr3	247245	SNP	C	T	C_to_T	60,49	0.451	Heterozygous	JT58	-
chr3	247473	SNP	C	T	C_to_T	66,81	0.548	Heterozygous	JT58	-
chr3	251513	SNP	C	T	C_to_T	0,130	0.975	Homozygous	JT58	-
chr3	253896	SNP	C	T	C_to_T	55,61	0.525	Heterozygous	JT58	-
chr3	255205	SNP	C	T	C_to_T	70,69	0.494	Heterozygous	JT58	-
chr3	256280	SNP	C	T	C_to_T	71,60	0.459	Heterozygous	JT58	-
chr3	259318	SNP	C	T	C_to_T	69,85	0.549	Heterozygous	JT58	-
chr3	260454	SNP	C	T	C_to_T	61,64	0.513	Heterozygous	JT58	-
chr3	265142	SNP	C	T	C_to_T	0,157	0.987	Homozygous	JT58	-
chr3	268599	SNP	C	T	C_to_T	61,65	0.515	Heterozygous	JT58	-
chr3	275059	SNP	C	T	C_to_T	57,59	0.507	Heterozygous	JT58	-
chr3	282459	SNP	C	T	C_to_T	67,52	0.438	Heterozygous	JT58	-
chr3	282668	SNP	C	T	C_to_T	56,71	0.557	Heterozygous	JT58	-
chr3	296508	SNP	C	T	C_to_T	74,56	0.432	Heterozygous	JT58	-
chr3	298146	SNP	C	T	C_to_T	75,60	0.448	Heterozygous	JT58	-
chr3	299206	SNP	C	T	C_to_T	69,58	0.457	Heterozygous	JT58	-
chr4	61262	SNP	C	T	C_to_T	0,70	0.975	Homozygous	JT58	-
chr4	665594	SNP	C	T	C_to_T	0,48	0.99	Homozygous	JT58	-
chr4	1409178	SNP	C	T	C_to_T	0,85	0.989	Homozygous	JT58	-
chr4	1498072	SNP	C	T	C_to_T	0,51	0.981	Homozygous	JT58	-
chr5	85556	SNP	C	T	C_to_T	0,69	0.993	Homozygous	JT58	-
chr5	250497	SNP	C	T	C_to_T	0,49	0.988	Homozygous	JT58	-
chr7	232925	SNP	C	T	C_to_T	0,66	0.978	Homozygous	JT58	-
chr7	950421	SNP	C	T	C_to_T	0,56	0.991	Homozygous	JT58	-
chr9	165256	SNP	C	T	C_to_T	0,55	0.989	Homozygous	JT58	-
chr9	253173	SNP	C	T	C_to_T	0,58	0.988	Homozygous	JT58	-
chr10	645401	SNP	C	T	C_to_T	0,68	0.978	Homozygous	JT58	-
chr12	386113	SNP	C	T	C_to_T	0,52	0.962	Homozygous	JT58	-
chr12	694208	SNP	C	T	C_to_T	0,49	0.956	Homozygous	JT58	-
chr13	558495	SNP	C	T	C_to_T	0,66	0.984	Homozygous	JT58	-
chr13	848378	SNP	C	T	C_to_T	0,60	0.992	Homozygous	JT58	-
chr13	903992	SNP	C	T	C_to_T	0,57	0.988	Homozygous	JT58	-
chr3	152079	SNP	C	T	C_to_T	54,89	0.614	Heterozygous	JT36	+
chr3	154121	SNP	C	G	C_to_G	88,82	0.485	Heterozygous	JT36	+
chr3	159602	SNP	C	T	C_to_T	95,77	0.45	Heterozygous	JT36	+
chr3	166745	SNP	C	T	C_to_T	'70,110'	0.601	Heterozygous	JT36	+
chr3	174892	SNP	C	G	C_to_G	58,65	0.53	Heterozygous	JT36	+
chr3	193775	SNP	C	T	C_to_T	92,84	0.478	Heterozygous	JT36	+
chr3	198139	SNP	C	G	C_to_G	113,95	0.459	Heterozygous	JT36	+
chr3	223447	SNP	C	G	C_to_G	'93,106'	0.532	Heterozygous	JT36	+
chr3	248756	SNP	C	G	C_to_G	'102,102'	0.5	Heterozygous	JT36	+
chr3	254645	SNP	C	G	C_to_G	80,81	0.503	Heterozygous	JT36	+
chr3	266418	SNP	C	G	C_to_G	83,99	0.543	Heterozygous	JT36	+
chr3	282348	SNP	C	T	C_to_T	'116,112'	0.493	Heterozygous	JT36	+
chr2	129407	SNP	C	T	C_to_T	0,39	0.976	Homozygous	JT59	-
chr2	594883	SNP	C	T	C_to_T	0,43	0.957	Homozygous	JT59	-
chr2	696581	SNP	C	T	C_to_T	0,35	1	Homozygous	JT59	-
chr3	145313	SNP	C	T	C_to_T	33,22	0.404	Heterozygous	JT59	-
chr3	151551	SNP	C	T	C_to_T	46,46	0.5	Heterozygous	JT59	-
chr3	156036	SNP	C	T	C_to_T	22,36	0.621	Heterozygous	JT59	-
chr3	162323	SNP	C	T	C_to_T	0,100	0.989	Homozygous	JT59	-
chr3	167688	SNP	C	T	C_to_T	49,86	0.629	Heterozygous	JT59	-
chr3	168178	SNP	C	T	C_to_T	43,56	0.565	Heterozygous	JT59	-
chr3	173895	SNP	C	T	C_to_T	32,27	0.461	Heterozygous	JT59	-
chr3	174205	SNP	C	T	C_to_T	38,33	0.465	Heterozygous	JT59	-
chr3	174484	SNP	C	T	C_to_T	35,43	0.548	Heterozygous	JT59	-
chr3	175051	SNP	C	T	C_to_T	28,23	0.452	Heterozygous	JT59	-
chr3	175608	SNP	C	T	C_to_T	37,39	0.513	Heterozygous	JT59	-
chr3	175819	SNP	C	T	C_to_T	42,24	0.366	Heterozygous	JT59	-
chr3	175829	SNP	C	T	C_to_T	42,24	0.364	Heterozygous	JT59	-
chr3	177123	SNP	C	T	C_to_T	30,54	0.64	Heterozygous	JT59	-
chr3	177437	SNP	C	T	C_to_T	36,23	0.397	Heterozygous	JT59	-
chr3	180743	SNP	C	T	C_to_T	49,49	0.501	Heterozygous	JT59	-
chr3	186626	SNP	C	T	C_to_T	48,38	0.45	Heterozygous	JT59	-
chr3	190227	SNP	C	T	C_to_T	30,39	0.562	Heterozygous	JT59	-
chr3	191143	SNP	C	T	C_to_T	43,36	0.456	Heterozygous	JT59	-
chr3	193796	SNP	C	T	C_to_T	37,34	0.479	Heterozygous	JT59	-
chr3	195493	SNP	C	T	C_to_T	48,31	0.396	Heterozygous	JT59	-
chr3	196673	SNP	C	T	C_to_T	41,55	0.572	Heterozygous	JT59	-
chr3	196765	SNP	C	T	C_to_T	43,37	0.465	Heterozygous	JT59	-
chr3	197008	SNP	C	T	C_to_T	42,44	0.516	Heterozygous	JT59	-
chr3	198116	SNP	C	T	C_to_T	42,39	0.482	Heterozygous	JT59	-
chr3	198965	SNP	C	T	C_to_T	60,41	0.408	Heterozygous	JT59	-
chr3	199228	SNP	C	T	C_to_T	50,37	0.427	Heterozygous	JT59	-
chr3	200261	SNP	C	T	C_to_T	53,36	0.406	Heterozygous	JT59	-
chr3	201410	SNP	C	T	C_to_T	44,24	0.353	Heterozygous	JT59	-
chr3	204526	SNP	C	T	C_to_T	55,57	0.508	Heterozygous	JT59	-
chr3	205293	SNP	C	T	C_to_T	46,38	0.452	Heterozygous	JT59	-
chr3	206543	SNP	C	T	C_to_T	37,48	0.563	Heterozygous	JT59	-
chr3	210261	SNP	C	T	C_to_T	42,50	0.542	Heterozygous	JT59	-
chr3	210520	SNP	C	T	C_to_T	60,53	0.47	Heterozygous	JT59	-
chr3	210835	SNP	C	T	C_to_T	62,53	0.462	Heterozygous	JT59	-
chr3	210972	SNP	C	T	C_to_T	56,56	0.499	Heterozygous	JT59	-
chr3	211595	SNP	C	T	C_to_T	57,40	0.413	Heterozygous	JT59	-
chr3	211835	SNP	C	T	C_to_T	50,40	0.446	Heterozygous	JT59	-
chr3	212298	SNP	C	T	C_to_T	39,44	0.53	Heterozygous	JT59	-
chr3	213266	SNP	C	T	C_to_T	37,36	0.493	Heterozygous	JT59	-
chr3	215454	SNP	C	T	C_to_T	53,39	0.428	Heterozygous	JT59	-
chr3	217369	SNP	C	T	C_to_T	55,60	0.519	Heterozygous	JT59	-
chr3	219850	SNP	C	T	C_to_T	63,75	0.542	Heterozygous	JT59	-
chr3	221116	SNP	C	T	C_to_T	75,69	0.481	Heterozygous	JT59	-
chr3	222180	SNP	C	T	C_to_T	42,44	0.512	Heterozygous	JT59	-
chr3	228575	SNP	C	T	C_to_T	47,44	0.486	Heterozygous	JT59	-
chr3	229642	SNP	C	T	C_to_T	46,44	0.49	Heterozygous	JT59	-
chr3	229861	SNP	C	T	C_to_T	48,46	0.485	Heterozygous	JT59	-
chr3	230817	SNP	C	T	C_to_T	40,42	0.513	Heterozygous	JT59	-
chr3	236377	SNP	C	T	C_to_T	72,66	0.48	Heterozygous	JT59	-
chr3	236567	SNP	C	T	C_to_T	58,53	0.477	Heterozygous	JT59	-
chr3	238274	SNP	C	T	C_to_T	58,61	0.514	Heterozygous	JT59	-
chr3	243926	SNP	C	T	C_to_T	38,46	0.547	Heterozygous	JT59	-
chr3	248677	SNP	C	T	C_to_T	28,48	0.621	Heterozygous	JT59	-
chr3	249020	SNP	C	T	C_to_T	33,30	0.477	Heterozygous	JT59	-
chr3	251983	SNP	C	T	C_to_T	59,58	0.497	Heterozygous	JT59	-
chr3	260230	SNP	C	T	C_to_T	50,56	0.526	Heterozygous	JT59	-
chr3	260875	SNP	C	T	C_to_T	35,35	0.503	Heterozygous	JT59	-
chr3	263538	SNP	C	T	C_to_T	67,49	0.423	Heterozygous	JT59	-
chr3	265448	SNP	C	T	C_to_T	51,53	0.507	Heterozygous	JT59	-
chr3	268922	SNP	C	T	C_to_T	35,55	0.605	Heterozygous	JT59	-
chr3	269994	SNP	C	T	C_to_T	41,44	0.518	Heterozygous	JT59	-
chr3	270902	SNP	C	T	C_to_T	38,30	0.443	Heterozygous	JT59	-
chr3	273773	SNP	C	T	C_to_T	42,65	0.604	Heterozygous	JT59	-
chr3	280821	SNP	C	T	C_to_T	42,55	0.566	Heterozygous	JT59	-
chr3	281118	SNP	C	T	C_to_T	34,39	0.533	Heterozygous	JT59	-
chr3	282112	SNP	C	T	C_to_T	62,44	0.416	Heterozygous	JT59	-
chr3	282927	SNP	C	T	C_to_T	46,50	0.521	Heterozygous	JT59	-
chr3	285328	SNP	C	T	C_to_T	45,60	0.57	Heterozygous	JT59	-
chr3	285383	SNP	C	T	C_to_T	57,45	0.445	Heterozygous	JT59	-
chr3	286362	SNP	C	T	C_to_T	42,50	0.541	Heterozygous	JT59	-
chr4	136472	SNP	C	T	C_to_T	13,14	0.519	Heterozygous	JT59	-
chr4	651307	SNP	C	T	C_to_T	0,45	0.982	Homozygous	JT59	-
chr5	89736	SNP	C	T	C_to_T	0,53	0.991	Homozygous	JT59	-
chr7	1061336	SNP	C	T	C_to_T	89,47	0.352	Heterozygous	JT59	-
chr11	231708	SNP	C	T	C_to_T	0,44	0.959	Homozygous	JT59	-
chr12	401454	SNP	C	T	C_to_T	0,37	1	Homozygous	JT59	-
chr12	433415	SNP	C	T	C_to_T	24,29	0.548	Heterozygous	JT59	-
chr14	518991	SNP	C	T	C_to_T	0,28	0.996	Homozygous	JT59	-
chr14	715518	SNP	C	T	C_to_T	0,45	0.967	Homozygous	JT59	-
chr15	175600	SNP	C	T	C_to_T	0,34	0.972	Homozygous	JT59	-
chr15	328880	SNP	C	T	C_to_T	0,42	0.986	Homozygous	JT59	-
chr15	870133	SNP	C	T	C_to_T	0,49	0.986	Homozygous	JT59	-
chr16	128592	SNP	C	T	C_to_T	18,20	0.528	Heterozygous	JT59	-
chr3	186690	SNP	C	T	C_to_T	100,94	0.489	Heterozygous	JT31	+
chr3	192018	SNP	C	G	C_to_G	'125,131'	0.511	Heterozygous	JT31	+
chr3	205427	SNP	C	T	C_to_T	93,84	0.478	Heterozygous	JT31	+
chr3	213070	SNP	C	T	C_to_T	'110,113'	0.506	Heterozygous	JT31	+
chr3	223329	SNP	C	T	C_to_T	'134,110'	0.453	Heterozygous	JT31	+
chr3	283582	SNP	C	T	C_to_T	'102,111'	0.521	Heterozygous	JT31	+
chr3	285691	SNP	C	T	C_to_T	'116,104'	0.474	Heterozygous	JT31	+
chr3	292218	SNP	C	T	C_to_T	'112,104'	0.483	Heterozygous	JT31	+
chr3	152838	SNP	C	G	C_to_G	60,72	0.542	Heterozygous	JT12	+
chr3	158526	SNP	C	G	C_to_G	71,43	0.375	Heterozygous	JT12	+
chr3	173072	SNP	C	G	C_to_G	'96,119'	0.552	Heterozygous	JT35	+
chr3	265839	SNP	C	G	C_to_G	'121,126'	0.509	Heterozygous	JT35	+
chr3	174214	SNP	C	G	C_to_G	57,48	0.458	Heterozygous	JT8	+
chr3	159790	SNP	C	T	C_to_T	'109,109'	0.5	Heterozygous	JT51	-
chr3	178639	SNP	C	T	C_to_T	'111,110'	0.498	Heterozygous	JT51	-
chr3	183974	SNP	C	T	C_to_T	'84,105'	0.553	Heterozygous	JT51	-
chr3	186142	SNP	C	T	C_to_T	'140,123'	0.47	Heterozygous	JT51	-
chr3	189477	SNP	C	T	C_to_T	96,92	0.489	Heterozygous	JT51	-
chr3	190392	SNP	C	T	C_to_T	'113,116'	0.506	Heterozygous	JT51	-
chr3	191334	SNP	C	T	C_to_T	117,93	0.444	Heterozygous	JT51	-
chr3	192165	SNP	C	T	C_to_T	'108,112'	0.508	Heterozygous	JT51	-
chr3	194918	SNP	C	T	C_to_T	'112,108'	0.491	Heterozygous	JT51	-
chr3	205254	SNP	C	T	C_to_T	'152,129'	0.459	Heterozygous	JT51	-
chr3	209850	SNP	C	T	C_to_T	'123,122'	0.499	Heterozygous	JT51	-
chr3	210701	SNP	C	T	C_to_T	'131,117'	0.473	Heterozygous	JT51	-
chr3	222373	SNP	C	T	C_to_T	'132,138'	0.508	Heterozygous	JT51	-
chr3	222433	SNP	C	T	C_to_T	'129,141'	0.521	Heterozygous	JT51	-
chr3	224100	SNP	C	T	C_to_T	'126,124'	0.497	Heterozygous	JT51	-
chr3	228082	SNP	C	T	C_to_T	'136,132'	0.491	Heterozygous	JT51	-
chr3	229783	SNP	C	T	C_to_T	'136,118'	0.465	Heterozygous	JT51	-
chr3	236071	SNP	C	T	C_to_T	'155,142'	0.48	Heterozygous	JT51	-
chr3	240577	SNP	C	T	C_to_T	'88,109'	0.553	Heterozygous	JT51	-
chr3	244370	SNP	C	T	C_to_T	'132,142'	0.517	Heterozygous	JT51	-
chr3	247807	SNP	C	T	C_to_T	'144,112'	0.442	Heterozygous	JT51	-
chr3	258827	SNP	C	T	C_to_T	'118,136'	0.535	Heterozygous	JT51	-
chr3	261280	SNP	C	T	C_to_T	'123,110'	0.475	Heterozygous	JT51	-
chr3	265956	SNP	C	T	C_to_T	'131,122'	0.482	Heterozygous	JT51	-
chr3	268858	SNP	C	T	C_to_T	'119,143'	0.545	Heterozygous	JT51	-
chr3	268899	SNP	C	T	C_to_T	'120,130'	0.518	Heterozygous	JT51	-
chr3	286577	SNP	C	T	C_to_T	'132,111'	0.459	Heterozygous	JT51	-
chr3	289360	SNP	C	T	C_to_T	0,267	0.991	Homozygous	JT51	-
chr3	294713	SNP	C	T	C_to_T	0,229	0.993	Homozygous	JT51	-
chr3	296471	SNP	C	T	C_to_T	0,253	0.974	Homozygous	JT51	-
chr3	304857	SNP	C	T	C_to_T	0,132	0.987	Homozygous	JT51	-
chr4	225905	SNP	C	T	C_to_T	0,109	0.984	Homozygous	JT51	-
chr4	225937	SNP	C	T	C_to_T	0,103	0.986	Homozygous	JT51	-
chr4	258448	SNP	C	T	C_to_T	0,110	0.987	Homozygous	JT51	-
chr4	914815	SNP	C	T	C_to_T	0,109	0.989	Homozygous	JT51	-
chr4	1010200	SNP	C	T	C_to_T	76,43	0.358	Heterozygous	JT51	-
chr7	215262	SNP	C	T	C_to_T	0,78	0.987	Homozygous	JT51	-
chr7	872677	SNP	C	T	C_to_T	0,106	0.967	Homozygous	JT51	-
chr7	1062238	SNP	C	T	C_to_T	'134,259'	0.652	Heterozygous	JT51	-
chr9	137405	SNP	C	T	C_to_T	0,105	0.974	Homozygous	JT51	-
chr9	320002	SNP	C	T	C_to_T	0,96	0.974	Homozygous	JT51	-
chr10	114203	SNP	C	T	C_to_T	0,120	0.981	Homozygous	JT51	-
chr10	228171	SNP	C	T	C_to_T	0,88	0.973	Homozygous	JT51	-
chr10	535072	SNP	C	T	C_to_T	0,91	0.987	Homozygous	JT51	-
chr12	608683	SNP	C	T	C_to_T	0,107	0.979	Homozygous	JT51	-
chr14	301539	SNP	C	T	C_to_T	0,106	0.975	Homozygous	JT51	-
chr15	869366	SNP	C	T	C_to_T	0,94	0.98	Homozygous	JT51	-
chr15	1017969	SNP	C	T	C_to_T	0,112	0.994	Homozygous	JT51	-
chr3	186338	SNP	C	T	C_to_T	115,81	0.414	Heterozygous	JT17	+
chr3	186567	SNP	C	G	C_to_G	103,76	0.426	Heterozygous	JT17	+
chr3	190410	SNP	C	G	C_to_G	'111,136'	0.549	Heterozygous	JT17	+
chr3	192577	SNP	C	T	C_to_T	'102,124'	0.545	Heterozygous	JT17	+
chr3	200218	SNP	C	T	C_to_T	'100,111'	0.525	Heterozygous	JT17	+
chr3	203085	SNP	C	G	C_to_G	'104,129'	0.552	Heterozygous	JT17	+
chr3	221346	SNP	C	T	C_to_T	74,89	0.543	Heterozygous	JT17	+
chr3	227422	SNP	C	G	C_to_G	'117,129'	0.522	Heterozygous	JT17	+
chr3	232730	SNP	C	T	C_to_T	103,88	0.462	Heterozygous	JT17	+
chr3	248494	SNP	C	G	C_to_G	123,98	0.443	Heterozygous	JT17	+
chr3	250055	SNP	C	T	C_to_T	'120,134'	0.526	Heterozygous	JT17	+
chr2	74221	SNP	C	T	C_to_T	0,94	0.986	Homozygous	JT53	-
chr2	165963	SNP	C	T	C_to_T	0,67	0.981	Homozygous	JT53	-
chr2	278847	SNP	C	T	C_to_T	0,84	0.972	Homozygous	JT53	-
chr2	362136	SNP	C	T	C_to_T	0,70	0.967	Homozygous	JT53	-
chr2	409192	SNP	C	T	C_to_T	3,89	0.958	Homozygous	JT53	-
chr2	473007	SNP	C	T	C_to_T	0,109	0.96	Homozygous	JT53	-
chr2	800687	SNP	C	T	C_to_T	'126,181'	0.586	Heterozygous	JT53	-
chr3	114814	SNP	C	T	C_to_T	122,89	0.424	Heterozygous	JT53	-
chr3	147443	SNP	C	T	C_to_T	94,87	0.482	Heterozygous	JT53	-
chr3	148712	SNP	C	T	C_to_T	'92,107'	0.539	Heterozygous	JT53	-
chr3	148901	SNP	C	T	C_to_T	113,85	0.433	Heterozygous	JT53	-
chr3	150064	SNP	C	T	C_to_T	'120,102'	0.462	Heterozygous	JT53	-
chr3	151328	SNP	C	T	C_to_T	92,80	0.465	Heterozygous	JT53	-
chr3	152826	SNP	C	T	C_to_T	'103,110'	0.517	Heterozygous	JT53	-
chr3	152960	SNP	C	T	C_to_T	111,97	0.467	Heterozygous	JT53	-
chr3	154409	SNP	C	T	C_to_T	'107,113'	0.513	Heterozygous	JT53	-
chr3	155811	SNP	C	T	C_to_T	104,99	0.49	Heterozygous	JT53	-
chr3	157359	SNP	C	T	C_to_T	'103,120'	0.536	Heterozygous	JT53	-
chr3	157463	SNP	C	T	C_to_T	112,95	0.459	Heterozygous	JT53	-
chr3	158097	SNP	C	T	C_to_T	106,98	0.482	Heterozygous	JT53	-
chr3	159114	SNP	C	T	C_to_T	'77,102'	0.566	Heterozygous	JT53	-
chr3	159342	SNP	C	T	C_to_T	'105,110'	0.51	Heterozygous	JT53	-
chr3	159606	SNP	C	T	C_to_T	'113,121'	0.517	Heterozygous	JT53	-
chr3	159824	SNP	C	T	C_to_T	'114,121'	0.515	Heterozygous	JT53	-
chr3	160803	SNP	C	T	C_to_T	'102,103'	0.502	Heterozygous	JT53	-
chr3	161107	SNP	C	T	C_to_T	'102,100'	0.494	Heterozygous	JT53	-
chr3	162527	SNP	C	T	C_to_T	0,147	0.975	Homozygous	JT53	-
chr3	162659	SNP	C	T	C_to_T	0,156	0.982	Homozygous	JT53	-
chr3	162791	SNP	C	T	C_to_T	0,126	0.985	Homozygous	JT53	-
chr3	164755	SNP	C	T	C_to_T	'127,105'	0.454	Heterozygous	JT53	-
chr3	165553	SNP	C	T	C_to_T	'86,103'	0.543	Heterozygous	JT53	-
chr3	166123	SNP	C	T	C_to_T	'114,103'	0.476	Heterozygous	JT53	-
chr3	166153	SNP	C	T	C_to_T	114,88	0.441	Heterozygous	JT53	-
chr3	166720	SNP	C	T	C_to_T	86,76	0.47	Heterozygous	JT53	-
chr3	168703	SNP	C	T	C_to_T	'116,102'	0.469	Heterozygous	JT53	-
chr3	170030	SNP	C	T	C_to_T	76,81	0.517	Heterozygous	JT53	-
chr3	170391	SNP	C	T	C_to_T	92,93	0.504	Heterozygous	JT53	-
chr3	170524	SNP	C	T	C_to_T	99,93	0.484	Heterozygous	JT53	-
chr3	170920	SNP	C	T	C_to_T	'102,108'	0.514	Heterozygous	JT53	-
chr3	171254	SNP	C	T	C_to_T	117,83	0.417	Heterozygous	JT53	-
chr3	173290	SNP	C	T	C_to_T	'106,101'	0.489	Heterozygous	JT53	-
chr3	173907	SNP	C	T	C_to_T	66,82	0.552	Heterozygous	JT53	-
chr3	175944	SNP	C	T	C_to_T	106,88	0.455	Heterozygous	JT53	-
chr3	176060	SNP	C	T	C_to_T	102,81	0.446	Heterozygous	JT53	-
chr3	176359	SNP	C	T	C_to_T	101,82	0.45	Heterozygous	JT53	-
chr3	176794	SNP	C	T	C_to_T	'103,117'	0.532	Heterozygous	JT53	-
chr3	177196	SNP	C	T	C_to_T	'111,107'	0.486	Heterozygous	JT53	-
chr3	177619	SNP	C	T	C_to_T	109,80	0.428	Heterozygous	JT53	-
chr3	178066	SNP	C	T	C_to_T	'115,123'	0.515	Heterozygous	JT53	-
chr3	178912	SNP	C	T	C_to_T	'100,104'	0.51	Heterozygous	JT53	-
chr3	179048	SNP	C	T	C_to_T	'109,101'	0.481	Heterozygous	JT53	-
chr3	179876	SNP	C	T	C_to_T	102,86	0.461	Heterozygous	JT53	-
chr3	180118	SNP	C	T	C_to_T	101,91	0.475	Heterozygous	JT53	-
chr3	180477	SNP	C	T	C_to_T	'115,112'	0.492	Heterozygous	JT53	-
chr3	180651	SNP	C	T	C_to_T	'114,123'	0.519	Heterozygous	JT53	-
chr3	180747	SNP	C	T	C_to_T	'90,108'	0.543	Heterozygous	JT53	-
chr3	182795	SNP	C	T	C_to_T	'130,105'	0.449	Heterozygous	JT53	-
chr3	183432	SNP	C	T	C_to_T	'93,101'	0.52	Heterozygous	JT53	-
chr3	183580	SNP	C	T	C_to_T	86,98	0.53	Heterozygous	JT53	-
chr3	184797	SNP	C	T	C_to_T	'115,107'	0.483	Heterozygous	JT53	-
chr3	185760	SNP	C	T	C_to_T	113,97	0.462	Heterozygous	JT53	-
chr3	185823	SNP	C	T	C_to_T	'120,107'	0.472	Heterozygous	JT53	-
chr3	186344	SNP	C	T	C_to_T	105,95	0.475	Heterozygous	JT53	-
chr3	186510	SNP	C	T	C_to_T	'102,104'	0.505	Heterozygous	JT53	-
chr3	186517	SNP	C	T	C_to_T	'103,104'	0.502	Heterozygous	JT53	-
chr3	186849	SNP	C	T	C_to_T	'109,101'	0.482	Heterozygous	JT53	-
chr3	186906	SNP	C	T	C_to_T	'94,111'	0.54	Heterozygous	JT53	-
chr3	187059	SNP	C	T	C_to_T	'95,101'	0.514	Heterozygous	JT53	-
chr3	187498	SNP	C	T	C_to_T	'116,123'	0.515	Heterozygous	JT53	-
chr3	188140	SNP	C	T	C_to_T	96,98	0.506	Heterozygous	JT53	-
chr3	188866	SNP	C	T	C_to_T	'99,113'	0.531	Heterozygous	JT53	-
chr3	189157	SNP	C	T	C_to_T	'98,114'	0.536	Heterozygous	JT53	-
chr3	189657	SNP	C	T	C_to_T	'94,119'	0.556	Heterozygous	JT53	-
chr3	190277	SNP	C	T	C_to_T	'106,118'	0.526	Heterozygous	JT53	-
chr3	190489	SNP	C	T	C_to_T	101,95	0.485	Heterozygous	JT53	-
chr3	190813	SNP	C	T	C_to_T	'97,100'	0.509	Heterozygous	JT53	-
chr3	191415	SNP	C	T	C_to_T	'99,109'	0.521	Heterozygous	JT53	-
chr3	191901	SNP	C	T	C_to_T	93,96	0.507	Heterozygous	JT53	-
chr3	192330	SNP	C	T	C_to_T	88,87	0.498	Heterozygous	JT53	-
chr3	192498	SNP	C	T	C_to_T	112,98	0.467	Heterozygous	JT53	-
chr3	193197	SNP	C	T	C_to_T	102,92	0.475	Heterozygous	JT53	-
chr3	193369	SNP	C	T	C_to_T	97,79	0.451	Heterozygous	JT53	-
chr3	193419	SNP	C	T	C_to_T	108,82	0.434	Heterozygous	JT53	-
chr3	194012	SNP	C	T	C_to_T	97,90	0.486	Heterozygous	JT53	-
chr3	194142	SNP	C	T	C_to_T	104,92	0.472	Heterozygous	JT53	-
chr3	194354	SNP	C	T	C_to_T	86,91	0.515	Heterozygous	JT53	-
chr3	194913	SNP	C	T	C_to_T	121,90	0.429	Heterozygous	JT53	-
chr3	194958	SNP	C	T	C_to_T	'117,110'	0.485	Heterozygous	JT53	-
chr3	195164	SNP	C	T	C_to_T	115,89	0.44	Heterozygous	JT53	-
chr3	195574	SNP	C	T	C_to_T	'99,101'	0.503	Heterozygous	JT53	-
chr3	195835	SNP	C	T	C_to_T	'97,100'	0.508	Heterozygous	JT53	-
chr3	195893	SNP	C	T	C_to_T	101,96	0.488	Heterozygous	JT53	-
chr3	196151	SNP	C	T	C_to_T	'95,106'	0.528	Heterozygous	JT53	-
chr3	196777	SNP	C	T	C_to_T	'117,137'	0.539	Heterozygous	JT53	-
chr3	197594	SNP	C	T	C_to_T	'108,115'	0.517	Heterozygous	JT53	-
chr3	198091	SNP	C	T	C_to_T	'92,127'	0.577	Heterozygous	JT53	-
chr3	199039	SNP	C	T	C_to_T	81,93	0.533	Heterozygous	JT53	-
chr3	201605	SNP	C	T	C_to_T	94,86	0.478	Heterozygous	JT53	-
chr3	201918	SNP	C	T	C_to_T	'106,107'	0.502	Heterozygous	JT53	-
chr3	202179	SNP	C	T	C_to_T	118,98	0.456	Heterozygous	JT53	-
chr3	202232	SNP	C	T	C_to_T	'112,101'	0.475	Heterozygous	JT53	-
chr3	203007	SNP	C	T	C_to_T	111,92	0.452	Heterozygous	JT53	-
chr3	203052	SNP	C	T	C_to_T	107,97	0.475	Heterozygous	JT53	-
chr3	204049	SNP	C	T	C_to_T	'109,125'	0.533	Heterozygous	JT53	-
chr3	204610	SNP	C	T	C_to_T	'100,117'	0.537	Heterozygous	JT53	-
chr3	204805	SNP	C	T	C_to_T	'119,104'	0.463	Heterozygous	JT53	-
chr3	205079	SNP	C	T	C_to_T	'114,132'	0.535	Heterozygous	JT53	-
chr3	205478	SNP	C	T	C_to_T	68,75	0.532	Heterozygous	JT53	-
chr3	206108	SNP	C	T	C_to_T	'127,101'	0.445	Heterozygous	JT53	-
chr3	206227	SNP	C	T	C_to_T	'114,107'	0.485	Heterozygous	JT53	-
chr3	206492	SNP	C	T	C_to_T	'94,118'	0.553	Heterozygous	JT53	-
chr3	206706	SNP	C	T	C_to_T	'119,111'	0.483	Heterozygous	JT53	-
chr3	207050	SNP	C	T	C_to_T	'96,105'	0.522	Heterozygous	JT53	-
chr3	207527	SNP	C	T	C_to_T	'82,104'	0.556	Heterozygous	JT53	-
chr3	208100	SNP	C	T	C_to_T	'108,111'	0.507	Heterozygous	JT53	-
chr3	208329	SNP	C	T	C_to_T	'117,127'	0.52	Heterozygous	JT53	-
chr3	208395	SNP	C	T	C_to_T	'103,119'	0.536	Heterozygous	JT53	-
chr3	208900	SNP	C	T	C_to_T	'105,124'	0.539	Heterozygous	JT53	-
chr3	208991	SNP	C	T	C_to_T	'124,134'	0.519	Heterozygous	JT53	-
chr3	210154	SNP	C	T	C_to_T	'117,112'	0.488	Heterozygous	JT53	-
chr3	210201	SNP	C	T	C_to_T	'123,120'	0.494	Heterozygous	JT53	-
chr3	210298	SNP	C	T	C_to_T	'123,115'	0.487	Heterozygous	JT53	-
chr3	210429	SNP	C	T	C_to_T	'114,107'	0.476	Heterozygous	JT53	-
chr3	210605	SNP	C	T	C_to_T	'146,121'	0.454	Heterozygous	JT53	-
chr3	212123	SNP	C	T	C_to_T	'91,101'	0.524	Heterozygous	JT53	-
chr3	213519	SNP	C	T	C_to_T	'126,101'	0.447	Heterozygous	JT53	-
chr3	213798	SNP	C	T	C_to_T	'99,120'	0.544	Heterozygous	JT53	-
chr3	214514	SNP	C	T	C_to_T	'135,129'	0.488	Heterozygous	JT53	-
chr3	214640	SNP	C	T	C_to_T	'120,112'	0.483	Heterozygous	JT53	-
chr3	214776	SNP	C	T	C_to_T	113,90	0.446	Heterozygous	JT53	-
chr3	215063	SNP	C	T	C_to_T	'104,105'	0.502	Heterozygous	JT53	-
chr3	216086	SNP	C	T	C_to_T	'91,129'	0.583	Heterozygous	JT53	-
chr3	216097	SNP	C	T	C_to_T	'93,132'	0.584	Heterozygous	JT53	-
chr3	217573	SNP	C	T	C_to_T	'103,104'	0.502	Heterozygous	JT53	-
chr3	217783	SNP	C	T	C_to_T	'99,121'	0.547	Heterozygous	JT53	-
chr3	218384	SNP	C	T	C_to_T	'76,124'	0.613	Heterozygous	JT53	-
chr3	219334	SNP	C	T	C_to_T	105,87	0.454	Heterozygous	JT53	-
chr3	220011	SNP	C	T	C_to_T	'116,111'	0.489	Heterozygous	JT53	-
chr3	220240	SNP	C	T	C_to_T	'117,126'	0.519	Heterozygous	JT53	-
chr3	220570	SNP	C	T	C_to_T	93,90	0.492	Heterozygous	JT53	-
chr3	221576	SNP	C	T	C_to_T	119,83	0.413	Heterozygous	JT53	-
chr3	222236	SNP	C	T	C_to_T	'104,103'	0.494	Heterozygous	JT53	-
chr3	222799	SNP	C	T	C_to_T	76,70	0.481	Heterozygous	JT53	-
chr3	223332	SNP	C	T	C_to_T	'109,129'	0.542	Heterozygous	JT53	-
chr3	227893	SNP	C	T	C_to_T	103,96	0.482	Heterozygous	JT53	-
chr3	230228	SNP	C	T	C_to_T	'139,112'	0.448	Heterozygous	JT53	-
chr3	232466	SNP	C	T	C_to_T	'115,103'	0.474	Heterozygous	JT53	-
chr3	233958	SNP	C	T	C_to_T	'109,103'	0.486	Heterozygous	JT53	-
chr3	235485	SNP	C	T	C_to_T	'117,121'	0.508	Heterozygous	JT53	-
chr3	235560	SNP	C	T	C_to_T	'112,123'	0.521	Heterozygous	JT53	-
chr3	238909	SNP	C	T	C_to_T	'116,139'	0.545	Heterozygous	JT53	-
chr3	241015	SNP	C	T	C_to_T	'121,105'	0.466	Heterozygous	JT53	-
chr3	241926	SNP	C	T	C_to_T	'104,113'	0.52	Heterozygous	JT53	-
chr3	242254	SNP	C	T	C_to_T	93,98	0.512	Heterozygous	JT53	-
chr3	242562	SNP	C	T	C_to_T	'94,123'	0.564	Heterozygous	JT53	-
chr3	245153	SNP	C	T	C_to_T	'100,121'	0.545	Heterozygous	JT53	-
chr3	246404	SNP	C	T	C_to_T	'106,138'	0.563	Heterozygous	JT53	-
chr3	249706	SNP	C	T	C_to_T	'107,132'	0.55	Heterozygous	JT53	-
chr3	249878	SNP	C	T	C_to_T	'114,123'	0.518	Heterozygous	JT53	-
chr3	250390	SNP	C	T	C_to_T	'91,104'	0.52	Heterozygous	JT53	-
chr3	256461	SNP	C	T	C_to_T	'86,104'	0.545	Heterozygous	JT53	-
chr3	258539	SNP	C	T	C_to_T	'118,116'	0.493	Heterozygous	JT53	-
chr3	263677	SNP	C	T	C_to_T	'114,160'	0.581	Heterozygous	JT53	-
chr3	265895	SNP	C	T	C_to_T	'119,102'	0.464	Heterozygous	JT53	-
chr3	267041	SNP	C	T	C_to_T	'128,107'	0.457	Heterozygous	JT53	-
chr3	267765	SNP	C	T	C_to_T	108,82	0.434	Heterozygous	JT53	-
chr3	267849	SNP	C	T	C_to_T	101,98	0.493	Heterozygous	JT53	-
chr3	270346	SNP	C	T	C_to_T	'144,107'	0.429	Heterozygous	JT53	-
chr3	270994	SNP	C	T	C_to_T	91,70	0.438	Heterozygous	JT53	-
chr3	272658	SNP	C	T	C_to_T	'121,122'	0.502	Heterozygous	JT53	-
chr3	272852	SNP	C	T	C_to_T	'111,137'	0.551	Heterozygous	JT53	-
chr3	273521	SNP	C	T	C_to_T	'110,114'	0.508	Heterozygous	JT53	-
chr3	276380	SNP	C	T	C_to_T	'118,122'	0.51	Heterozygous	JT53	-
chr3	277525	SNP	C	T	C_to_T	'107,115'	0.518	Heterozygous	JT53	-
chr3	277871	SNP	C	T	C_to_T	112,93	0.456	Heterozygous	JT53	-
chr3	278229	SNP	C	T	C_to_T	'109,134'	0.55	Heterozygous	JT53	-
chr3	279428	SNP	C	T	C_to_T	'116,154'	0.569	Heterozygous	JT53	-
chr3	280530	SNP	C	T	C_to_T	'121,112'	0.482	Heterozygous	JT53	-
chr3	282031	SNP	C	T	C_to_T	'120,111'	0.481	Heterozygous	JT53	-
chr3	282355	SNP	C	T	C_to_T	'104,128'	0.548	Heterozygous	JT53	-
chr3	284693	SNP	C	T	C_to_T	114,97	0.464	Heterozygous	JT53	-
chr3	288841	SNP	C	T	C_to_T	'132,123'	0.483	Heterozygous	JT53	-
chr3	293301	SNP	C	T	C_to_T	'112,124'	0.525	Heterozygous	JT53	-
chr3	293896	SNP	C	T	C_to_T	'130,134'	0.509	Heterozygous	JT53	-
chr3	296640	SNP	C	T	C_to_T	'114,109'	0.489	Heterozygous	JT53	-
chr4	452706	SNP	C	T	C_to_T	0,89	0.978	Homozygous	JT53	-
chr4	1212474	SNP	C	T	C_to_T	0,95	0.98	Homozygous	JT53	-
chr7	847829	SNP	C	T	C_to_T	0,75	0.993	Homozygous	JT53	-
chr8	241592	SNP	C	T	C_to_T	1,83	0.984	Homozygous	JT53	-
chr10	191530	SNP	C	T	C_to_T	0,79	0.985	Homozygous	JT53	-
chr10	320271	SNP	C	T	C_to_T	0,81	0.984	Homozygous	JT53	-
chr10	416590	SNP	C	T	C_to_T	0,79	0.98	Homozygous	JT53	-
chr10	713793	SNP	C	T	C_to_T	0,115	0.985	Homozygous	JT53	-
chr12	382699	SNP	C	T	C_to_T	0,68	0.999	Homozygous	JT53	-
chr12	413323	SNP	C	T	C_to_T	0,71	0.98	Homozygous	JT53	-
chr12	586013	SNP	C	T	C_to_T	0,91	0.983	Homozygous	JT53	-
chr14	89036	SNP	C	T	C_to_T	0,122	0.992	Homozygous	JT53	-
chr14	499351	SNP	C	T	C_to_T	0,79	1	Homozygous	JT53	-
chr14	545745	SNP	C	T	C_to_T	0,95	0.982	Homozygous	JT53	-
chr14	704000	SNP	C	T	C_to_T	0,97	0.975	Homozygous	JT53	-
chr14	723120	SNP	C	T	C_to_T	0,86	0.967	Homozygous	JT53	-
chr15	83053	SNP	C	T	C_to_T	0,94	0.984	Homozygous	JT53	-
chr15	101500	SNP	C	T	C_to_T	0,89	0.959	Homozygous	JT53	-
chr15	194927	SNP	C	T	C_to_T	0,76	0.993	Homozygous	JT53	-
chr15	216856	SNP	C	T	C_to_T	0,89	0.989	Homozygous	JT53	-
chr15	520359	SNP	C	T	C_to_T	0,102	0.963	Homozygous	JT53	-
chr15	780062	SNP	C	T	C_to_T	0,89	0.977	Homozygous	JT53	-
chr15	898488	SNP	C	T	C_to_T	0,86	0.971	Homozygous	JT53	-
chr16	679555	SNP	C	T	C_to_T	0,74	0.957	Homozygous	JT53	-
chr16	698752	SNP	C	T	C_to_T	0,82	0.97	Homozygous	JT53	-
chr16	786476	SNP	C	T	C_to_T	0,100	1	Homozygous	JT53	-
chr16	829683	SNP	C	T	C_to_T	0,102	0.949	Homozygous	JT53	-
chr3	155559	SNP	C	T	C_to_T	25,26	0.508	Heterozygous	JT4	+
chr3	157365	SNP	C	G	C_to_G	26,16	0.384	Heterozygous	JT4	+
chr3	162938	SNP	C	T	C_to_T	0,11	0.958	Homozygous	JT4	+
chr3	170215	SNP	C	T	C_to_T	28,23	0.455	Heterozygous	JT4	+
chr3	171749	SNP	C	G	C_to_G	20,23	0.534	Heterozygous	JT4	+
chr3	178218	SNP	C	T	C_to_T	22,15	0.408	Heterozygous	JT4	+
chr3	187977	SNP	C	G	C_to_G	22,22	0.5	Heterozygous	JT4	+
chr3	189604	SNP	C	G	C_to_G	20,33	0.62	Heterozygous	JT4	+
chr3	206650	SNP	C	A	C_to_A	19,26	0.578	Heterozygous	JT4	+
chr3	211251	SNP	C	G	C_to_G	17,21	0.551	Heterozygous	JT4	+
chr3	214862	SNP	C	T	C_to_T	26,30	0.531	Heterozygous	JT4	+
chr3	215885	SNP	C	T	C_to_T	17,19	0.526	Heterozygous	JT4	+
chr3	217134	SNP	C	T	C_to_T	18,22	0.55	Heterozygous	JT4	+
chr3	220252	SNP	C	T	C_to_T	14,15	0.517	Heterozygous	JT4	+
chr3	220471	SNP	C	G	C_to_G	19,16	0.46	Heterozygous	JT4	+
chr3	233784	SNP	C	G	C_to_G	31,50	0.607	Heterozygous	JT4	+
chr3	241415	SNP	C	T	C_to_T	2,57	0.887	Homozygous	JT4	+
chr7	792690	SNP	C	T	C_to_T	0,20	1	Homozygous	JT4	+
chr11	16127	SNP	C	T	C_to_T	'11,286'	0.955	Homozygous	JT4	+
chr3	183246	SNP	C	T	C_to_T	90,67	0.428	Heterozygous	SRR8514794	-
chr3	196727	SNP	C	T	C_to_T	93,79	0.462	Heterozygous	SRR8514794	-
chr3	206795	SNP	C	T	C_to_T	116,81	0.411	Heterozygous	SRR8514794	-
chr3	208100	SNP	C	T	C_to_T	94,87	0.482	Heterozygous	SRR8514794	-
chr3	210630	SNP	C	T	C_to_T	89,86	0.491	Heterozygous	SRR8514794	-
chr3	212237	SNP	C	T	C_to_T	100,93	0.484	Heterozygous	SRR8514794	-
chr3	216817	SNP	C	T	C_to_T	99,96	0.499	Heterozygous	SRR8514794	-
chr3	224551	SNP	C	T	C_to_T	84,82	0.494	Heterozygous	SRR8514794	-
chr3	229219	SNP	C	T	C_to_T	'105,100'	0.487	Heterozygous	SRR8514794	-
chr3	241637	SNP	C	T	C_to_T	'108,100'	0.481	Heterozygous	SRR8514794	-
chr3	248081	SNP	C	T	C_to_T	90,71	0.441	Heterozygous	SRR8514794	-
chr3	259073	SNP	C	T	C_to_T	'101,106'	0.512	Heterozygous	SRR8514794	-
chr3	263570	SNP	C	T	C_to_T	'107,103'	0.487	Heterozygous	SRR8514794	-
chr3	292257	SNP	C	T	C_to_T	92,80	0.467	Heterozygous	SRR8514794	-
chr4	490097	SNP	C	T	C_to_T	0,92	0.979	Homozygous	SRR8514794	-
chr4	549999	SNP	C	T	C_to_T	0,81	0.991	Homozygous	SRR8514794	-
chr4	1088986	SNP	C	T	C_to_T	0,108	0.992	Homozygous	SRR8514794	-
chr7	1001246	SNP	C	T	C_to_T	0,74	0.971	Homozygous	SRR8514794	-
chr10	721333	SNP	C	T	C_to_T	0,130	0.978	Homozygous	SRR8514794	-
chr16	584672	SNP	C	T	C_to_T	0,96	0.984	Homozygous	SRR8514794	-
chr16	930675	SNP	C	T	C_to_T	0,102	0.976	Homozygous	SRR8514794	-
chr2	2468	SNP	C	T	C_to_T	4,6	0.59	Heterozygous	SRR8514800	-
chr2	675527	SNP	C	T	C_to_T	0,78	0.989	Homozygous	SRR8514800	-
chr3	53580	SNP	C	A	C_to_A	25,16	0.389	Heterozygous	SRR8514800	-
chr3	249124	SNP	C	T	C_to_T	'128,116'	0.475	Heterozygous	SRR8514800	-
chr3	277554	SNP	C	T	C_to_T	49,70	0.588	Heterozygous	SRR8514800	-
chr3	279773	SNP	C	T	C_to_T	'147,104'	0.412	Heterozygous	SRR8514800	-
chr3	281027	SNP	C	T	C_to_T	'122,115'	0.485	Heterozygous	SRR8514800	-
chr3	282055	SNP	C	T	C_to_T	77,83	0.516	Heterozygous	SRR8514800	-
chr3	287451	SNP	C	T	C_to_T	'89,111'	0.546	Heterozygous	SRR8514800	-
chr3	293856	SNP	C	T	C_to_T	'121,104'	0.464	Heterozygous	SRR8514800	-
chr3	294998	SNP	C	T	C_to_T	'114,131'	0.534	Heterozygous	SRR8514800	-
chr4	367525	SNP	C	T	C_to_T	0,75	0.955	Homozygous	SRR8514800	-
chr5	238190	SNP	C	T	C_to_T	0,105	0.99	Homozygous	SRR8514800	-
chr7	399859	SNP	C	T	C_to_T	0,118	0.978	Homozygous	SRR8514800	-
chr7	783305	SNP	C	T	C_to_T	0,115	0.985	Homozygous	SRR8514800	-
chr8	315775	SNP	C	T	C_to_T	'1,103'	0.968	Homozygous	SRR8514800	-
chr11	281239	SNP	C	T	C_to_T	0,100	0.988	Homozygous	SRR8514800	-
chr11	364445	SNP	C	T	C_to_T	0,75	0.973	Homozygous	SRR8514800	-
chr11	589735	SNP	C	T	C_to_T	0,79	0.977	Homozygous	SRR8514800	-
chr12	88532	SNP	C	T	C_to_T	0,110	0.991	Homozygous	SRR8514800	-
chr13	216381	SNP	C	T	C_to_T	0,102	0.991	Homozygous	SRR8514800	-
chr13	243150	SNP	C	T	C_to_T	0,106	0.974	Homozygous	SRR8514800	-
chr13	550779	SNP	C	T	C_to_T	0,117	0.971	Homozygous	SRR8514800	-
chr13	577038	SNP	C	T	C_to_T	0,108	0.991	Homozygous	SRR8514800	-
chr14	666170	SNP	C	T	C_to_T	'16,106'	0.858	Homozygous	SRR8514800	-
chr15	110171	SNP	C	T	C_to_T	0,94	0.98	Homozygous	SRR8514800	-
chr15	527645	SNP	C	T	C_to_T	0,110	0.989	Homozygous	SRR8514800	-
chr15	762762	SNP	C	T	C_to_T	1,88	0.95	Homozygous	SRR8514800	-
chr15	986514	SNP	C	T	C_to_T	'2,108'	0.969	Homozygous	SRR8514800	-
chr16	132998	SNP	C	T	C_to_T	0,95	0.983	Homozygous	SRR8514800	-
chr16	347650	SNP	C	T	C_to_T	0,100	0.965	Homozygous	SRR8514800	-
chr16	404262	SNP	C	T	C_to_T	0,85	0.974	Homozygous	SRR8514800	-
chr16	502275	SNP	C	T	C_to_T	1,81	0.964	Homozygous	SRR8514800	-
chr2	87947	SNP	C	T	C_to_T	0,69	0.97	Homozygous	SRR8514797	-
chr2	311757	SNP	C	T	C_to_T	2,76	0.955	Homozygous	SRR8514797	-
chr2	522883	SNP	C	T	C_to_T	0,78	0.991	Homozygous	SRR8514797	-
chr2	797838	SNP	C	T	C_to_T	172,93	0.358	Heterozygous	SRR8514797	-
chr3	826	SNP	C	T	C_to_T	'2,110'	0.96	Homozygous	SRR8514797	-
chr3	113482	SNP	C	T	C_to_T	77,66	0.463	Heterozygous	SRR8514797	-
chr3	145552	SNP	C	T	C_to_T	64,82	0.56	Heterozygous	SRR8514797	-
chr3	151750	SNP	C	T	C_to_T	77,69	0.472	Heterozygous	SRR8514797	-
chr3	152186	SNP	C	T	C_to_T	77,72	0.484	Heterozygous	SRR8514797	-
chr3	154574	SNP	C	T	C_to_T	78,72	0.483	Heterozygous	SRR8514797	-
chr3	155599	SNP	C	T	C_to_T	81,74	0.48	Heterozygous	SRR8514797	-
chr3	156433	SNP	C	T	C_to_T	90,58	0.394	Heterozygous	SRR8514797	-
chr3	162621	SNP	C	T	C_to_T	4,64	0.927	Homozygous	SRR8514797	-
chr3	163607	SNP	C	T	C_to_T	90,78	0.463	Heterozygous	SRR8514797	-
chr3	164647	SNP	C	T	C_to_T	83,69	0.456	Heterozygous	SRR8514797	-
chr3	167719	SNP	C	T	C_to_T	91,99	0.52	Heterozygous	SRR8514797	-
chr3	168341	SNP	C	T	C_to_T	94,71	0.429	Heterozygous	SRR8514797	-
chr3	170006	SNP	C	T	C_to_T	72,70	0.493	Heterozygous	SRR8514797	-
chr3	170149	SNP	C	T	C_to_T	80,69	0.462	Heterozygous	SRR8514797	-
chr3	171015	SNP	C	T	C_to_T	88,65	0.427	Heterozygous	SRR8514797	-
chr3	171497	SNP	C	T	C_to_T	76,59	0.44	Heterozygous	SRR8514797	-
chr3	171680	SNP	C	T	C_to_T	53,40	0.429	Heterozygous	SRR8514797	-
chr3	172008	SNP	C	T	C_to_T	74,59	0.452	Heterozygous	SRR8514797	-
chr3	176230	SNP	C	T	C_to_T	75,78	0.511	Heterozygous	SRR8514797	-
chr3	177004	SNP	C	T	C_to_T	92,90	0.495	Heterozygous	SRR8514797	-
chr3	177309	SNP	C	T	C_to_T	83,78	0.487	Heterozygous	SRR8514797	-
chr3	177999	SNP	C	T	C_to_T	76,62	0.451	Heterozygous	SRR8514797	-
chr3	178721	SNP	C	T	C_to_T	95,79	0.453	Heterozygous	SRR8514797	-
chr3	179579	SNP	C	T	C_to_T	73,56	0.44	Heterozygous	SRR8514797	-
chr3	181334	SNP	C	T	C_to_T	73,64	0.466	Heterozygous	SRR8514797	-
chr3	182579	SNP	C	T	C_to_T	99,84	0.459	Heterozygous	SRR8514797	-
chr3	183090	SNP	C	T	C_to_T	76,73	0.492	Heterozygous	SRR8514797	-
chr3	183336	SNP	C	T	C_to_T	60,64	0.515	Heterozygous	SRR8514797	-
chr3	183743	SNP	C	T	C_to_T	74,84	0.533	Heterozygous	SRR8514797	-
chr3	184446	SNP	C	T	C_to_T	74,74	0.499	Heterozygous	SRR8514797	-
chr3	185437	SNP	C	T	C_to_T	93,73	0.439	Heterozygous	SRR8514797	-
chr3	185663	SNP	C	T	C_to_T	91,68	0.432	Heterozygous	SRR8514797	-
chr3	185823	SNP	C	T	C_to_T	72,73	0.501	Heterozygous	SRR8514797	-
chr3	187917	SNP	C	T	C_to_T	89,85	0.487	Heterozygous	SRR8514797	-
chr3	189103	SNP	C	T	C_to_T	92,72	0.44	Heterozygous	SRR8514797	-
chr3	189681	SNP	C	T	C_to_T	72,73	0.505	Heterozygous	SRR8514797	-
chr3	190158	SNP	C	T	C_to_T	74,92	0.552	Heterozygous	SRR8514797	-
chr3	191490	SNP	C	T	C_to_T	100,74	0.429	Heterozygous	SRR8514797	-
chr3	191594	SNP	C	T	C_to_T	99,83	0.457	Heterozygous	SRR8514797	-
chr3	192265	SNP	C	T	C_to_T	81,76	0.486	Heterozygous	SRR8514797	-
chr3	194012	SNP	C	T	C_to_T	74,68	0.479	Heterozygous	SRR8514797	-
chr3	195164	SNP	C	T	C_to_T	80,89	0.525	Heterozygous	SRR8514797	-
chr3	195293	SNP	C	T	C_to_T	89,74	0.455	Heterozygous	SRR8514797	-
chr3	195662	SNP	C	T	C_to_T	82,78	0.489	Heterozygous	SRR8514797	-
chr3	196285	SNP	C	T	C_to_T	64,68	0.514	Heterozygous	SRR8514797	-
chr3	196411	SNP	C	T	C_to_T	68,53	0.437	Heterozygous	SRR8514797	-
chr3	196753	SNP	C	T	C_to_T	67,72	0.515	Heterozygous	SRR8514797	-
chr3	196780	SNP	C	T	C_to_T	65,71	0.522	Heterozygous	SRR8514797	-
chr3	196916	SNP	C	T	C_to_T	74,66	0.474	Heterozygous	SRR8514797	-
chr3	197060	SNP	C	T	C_to_T	81,56	0.411	Heterozygous	SRR8514797	-
chr3	197875	SNP	C	T	C_to_T	90,73	0.448	Heterozygous	SRR8514797	-
chr3	198026	SNP	C	T	C_to_T	71,50	0.419	Heterozygous	SRR8514797	-
chr3	198848	SNP	C	T	C_to_T	86,85	0.495	Heterozygous	SRR8514797	-
chr3	202035	SNP	C	T	C_to_T	101,79	0.442	Heterozygous	SRR8514797	-
chr3	204095	SNP	C	T	C_to_T	64,63	0.497	Heterozygous	SRR8514797	-
chr3	204457	SNP	C	T	C_to_T	92,75	0.45	Heterozygous	SRR8514797	-
chr3	204581	SNP	C	T	C_to_T	75,74	0.497	Heterozygous	SRR8514797	-
chr3	205416	SNP	C	T	C_to_T	52,41	0.44	Heterozygous	SRR8514797	-
chr3	205611	SNP	C	T	C_to_T	84,71	0.458	Heterozygous	SRR8514797	-
chr3	205715	SNP	C	T	C_to_T	83,69	0.455	Heterozygous	SRR8514797	-
chr3	206002	SNP	C	T	C_to_T	66,60	0.476	Heterozygous	SRR8514797	-
chr3	206555	SNP	C	T	C_to_T	84,64	0.436	Heterozygous	SRR8514797	-
chr3	206822	SNP	C	T	C_to_T	65,72	0.524	Heterozygous	SRR8514797	-
chr3	208551	SNP	C	T	C_to_T	102,83	0.454	Heterozygous	SRR8514797	-
chr3	208697	SNP	C	T	C_to_T	94,83	0.47	Heterozygous	SRR8514797	-
chr3	210609	SNP	C	T	C_to_T	91,81	0.472	Heterozygous	SRR8514797	-
chr3	211536	SNP	C	T	C_to_T	82,99	0.541	Heterozygous	SRR8514797	-
chr3	212150	SNP	C	T	C_to_T	74,83	0.53	Heterozygous	SRR8514797	-
chr3	212348	SNP	C	T	C_to_T	94,75	0.445	Heterozygous	SRR8514797	-
chr3	213419	SNP	C	T	C_to_T	93,79	0.461	Heterozygous	SRR8514797	-
chr3	214996	SNP	C	T	C_to_T	86,76	0.468	Heterozygous	SRR8514797	-
chr3	217624	SNP	C	T	C_to_T	85,92	0.518	Heterozygous	SRR8514797	-
chr3	218104	SNP	C	T	C_to_T	63,59	0.486	Heterozygous	SRR8514797	-
chr3	220315	SNP	C	T	C_to_T	75,80	0.516	Heterozygous	SRR8514797	-
chr3	220484	SNP	C	T	C_to_T	76,91	0.543	Heterozygous	SRR8514797	-
chr3	221001	SNP	C	T	C_to_T	66,90	0.572	Heterozygous	SRR8514797	-
chr3	221471	SNP	C	T	C_to_T	87,83	0.486	Heterozygous	SRR8514797	-
chr3	221919	SNP	C	T	C_to_T	70,83	0.539	Heterozygous	SRR8514797	-
chr3	223219	SNP	C	T	C_to_T	73,73	0.499	Heterozygous	SRR8514797	-
chr3	223425	SNP	C	T	C_to_T	92,51	0.365	Heterozygous	SRR8514797	-
chr3	224596	SNP	C	T	C_to_T	86,83	0.493	Heterozygous	SRR8514797	-
chr3	224703	SNP	C	T	C_to_T	49,45	0.479	Heterozygous	SRR8514797	-
chr3	225952	SNP	C	T	C_to_T	100,96	0.489	Heterozygous	SRR8514797	-
chr3	227521	SNP	C	T	C_to_T	90,73	0.451	Heterozygous	SRR8514797	-
chr3	228790	SNP	C	T	C_to_T	112,92	0.453	Heterozygous	SRR8514797	-
chr3	229608	SNP	C	T	C_to_T	'97,104'	0.514	Heterozygous	SRR8514797	-
chr3	229868	SNP	C	T	C_to_T	'87,102'	0.539	Heterozygous	SRR8514797	-
chr3	229999	SNP	C	T	C_to_T	78,82	0.512	Heterozygous	SRR8514797	-
chr3	230817	SNP	C	T	C_to_T	95,95	0.498	Heterozygous	SRR8514797	-
chr3	232019	SNP	C	T	C_to_T	92,92	0.499	Heterozygous	SRR8514797	-
chr3	235288	SNP	C	T	C_to_T	94,85	0.477	Heterozygous	SRR8514797	-
chr3	236222	SNP	C	T	C_to_T	113,99	0.469	Heterozygous	SRR8514797	-
chr3	241249	SNP	C	T	C_to_T	96,97	0.504	Heterozygous	SRR8514797	-
chr3	242000	SNP	C	T	C_to_T	94,83	0.472	Heterozygous	SRR8514797	-
chr3	243041	SNP	C	T	C_to_T	116,86	0.429	Heterozygous	SRR8514797	-
chr3	244706	SNP	C	T	C_to_T	84,88	0.51	Heterozygous	SRR8514797	-
chr3	245328	SNP	C	T	C_to_T	91,68	0.434	Heterozygous	SRR8514797	-
chr3	245642	SNP	C	T	C_to_T	103,81	0.439	Heterozygous	SRR8514797	-
chr3	246238	SNP	C	T	C_to_T	'98,102'	0.51	Heterozygous	SRR8514797	-
chr3	246547	SNP	C	T	C_to_T	105,97	0.481	Heterozygous	SRR8514797	-
chr3	246837	SNP	C	T	C_to_T	61,43	0.414	Heterozygous	SRR8514797	-
chr3	248569	SNP	C	T	C_to_T	93,89	0.489	Heterozygous	SRR8514797	-
chr3	248668	SNP	C	T	C_to_T	'89,109'	0.55	Heterozygous	SRR8514797	-
chr3	248756	SNP	C	T	C_to_T	91,90	0.496	Heterozygous	SRR8514797	-
chr3	249142	SNP	C	T	C_to_T	'77,105'	0.575	Heterozygous	SRR8514797	-
chr3	250540	SNP	C	T	C_to_T	89,80	0.471	Heterozygous	SRR8514797	-
chr3	252189	SNP	C	T	C_to_T	87,77	0.467	Heterozygous	SRR8514797	-
chr3	252622	SNP	C	T	C_to_T	95,83	0.464	Heterozygous	SRR8514797	-
chr3	254399	SNP	C	T	C_to_T	98,84	0.462	Heterozygous	SRR8514797	-
chr3	255146	SNP	C	T	C_to_T	'95,106'	0.526	Heterozygous	SRR8514797	-
chr3	256128	SNP	C	T	C_to_T	93,92	0.499	Heterozygous	SRR8514797	-
chr3	256269	SNP	C	T	C_to_T	'100,101'	0.502	Heterozygous	SRR8514797	-
chr3	256563	SNP	C	T	C_to_T	'75,101'	0.571	Heterozygous	SRR8514797	-
chr3	256637	SNP	C	T	C_to_T	85,96	0.53	Heterozygous	SRR8514797	-
chr3	256980	SNP	C	T	C_to_T	'101,108'	0.515	Heterozygous	SRR8514797	-
chr3	258701	SNP	C	T	C_to_T	'92,102'	0.525	Heterozygous	SRR8514797	-
chr3	261458	SNP	C	T	C_to_T	74,72	0.493	Heterozygous	SRR8514797	-
chr3	262040	SNP	C	T	C_to_T	'90,103'	0.531	Heterozygous	SRR8514797	-
chr3	262432	SNP	C	T	C_to_T	84,90	0.518	Heterozygous	SRR8514797	-
chr3	262689	SNP	C	T	C_to_T	68,99	0.588	Heterozygous	SRR8514797	-
chr3	263451	SNP	C	T	C_to_T	'87,110'	0.557	Heterozygous	SRR8514797	-
chr3	263989	SNP	C	T	C_to_T	77,92	0.542	Heterozygous	SRR8514797	-
chr3	264475	SNP	C	T	C_to_T	80,94	0.536	Heterozygous	SRR8514797	-
chr3	264535	SNP	C	T	C_to_T	84,95	0.528	Heterozygous	SRR8514797	-
chr3	264646	SNP	C	T	C_to_T	88,97	0.522	Heterozygous	SRR8514797	-
chr3	264915	SNP	C	T	C_to_T	'120,110'	0.476	Heterozygous	SRR8514797	-
chr3	265883	SNP	C	T	C_to_T	114,91	0.446	Heterozygous	SRR8514797	-
chr3	266418	SNP	C	T	C_to_T	112,83	0.427	Heterozygous	SRR8514797	-
chr3	267456	SNP	C	T	C_to_T	97,82	0.461	Heterozygous	SRR8514797	-
chr3	267727	SNP	C	T	C_to_T	103,97	0.483	Heterozygous	SRR8514797	-
chr3	267874	SNP	C	T	C_to_T	105,85	0.447	Heterozygous	SRR8514797	-
chr3	268861	SNP	C	T	C_to_T	126,87	0.411	Heterozygous	SRR8514797	-
chr3	269487	SNP	C	T	C_to_T	'79,101'	0.559	Heterozygous	SRR8514797	-
chr3	269634	SNP	C	T	C_to_T	88,94	0.515	Heterozygous	SRR8514797	-
chr3	269715	SNP	C	T	C_to_T	68,99	0.591	Heterozygous	SRR8514797	-
[truncated: 3,065 more rows]
